# Supplementary material for: Use of Anthropogenic Sea Floor Structures by Australian Fur Seals: Potential Positive Ecological Impacts of Marine Industrial Development?
Source: PLoS One. 2015 Jul 1;10(7):e0130581. doi: 10.1371/journal.pone.0130581 (PMC4488539; doi:10.1371/journal.pone.0130581)
Supplement: S1 File — (ZIP) [file pone.0130581.s001.zip]

Archive with 37 entries (36 files):
- S1GPS Tracks/
- S1GPS Tracks/Seal1-full.csv
- S1GPS Tracks/Seal10-full.csv
- S1GPS Tracks/Seal11-full.csv
- S1GPS Tracks/Seal12-full.csv
- S1GPS Tracks/Seal13-full.csv
- S1GPS Tracks/Seal14-full.csv
- S1GPS Tracks/Seal15-full.csv
- S1GPS Tracks/Seal16-full.csv
- S1GPS Tracks/Seal17-full.csv
- S1GPS Tracks/Seal18-full.csv
- S1GPS Tracks/Seal19-full.csv
- S1GPS Tracks/Seal2-full.csv
- S1GPS Tracks/Seal20-full.csv
- S1GPS Tracks/Seal21-full.csv
- S1GPS Tracks/Seal22-full.csv
- S1GPS Tracks/Seal23-full.csv
- S1GPS Tracks/Seal24-full.csv
- S1GPS Tracks/Seal25-full.csv
- S1GPS Tracks/Seal26-full.csv
- S1GPS Tracks/Seal27-full.csv
- S1GPS Tracks/Seal28-full.csv
- S1GPS Tracks/Seal29-full.csv
- S1GPS Tracks/Seal3-full.csv
- S1GPS Tracks/Seal30-full.csv
- S1GPS Tracks/Seal31-full.csv
- S1GPS Tracks/Seal32-full.csv
- S1GPS Tracks/Seal33-full.csv
- S1GPS Tracks/Seal34-full.csv
- S1GPS Tracks/Seal35-full.csv
- S1GPS Tracks/Seal36-full.csv
- S1GPS Tracks/Seal4-full.csv
- S1GPS Tracks/Seal5-full.csv
- S1GPS Tracks/Seal6-full.csv
- S1GPS Tracks/Seal7-full.csv
- S1GPS Tracks/Seal8-full.csv
- S1GPS Tracks/Seal9-full.csv
