# Supplementary material for: Use of Anthropogenic Sea Floor Structures by Australian Fur Seals: Potential Positive Ecological Impacts of Marine Industrial Development?
Source: PLoS One. 2015 Jul 1;10(7):e0130581. doi: 10.1371/journal.pone.0130581 (PMC4488539; doi:10.1371/journal.pone.0130581)
Supplement: S1 File — (ZIP) [file pone.0130581.s001.zip › S1GPS Tracks/Seal1-full.csv]

DateTime	Longitude	Latitude
11/06/2006 15:11	146.308175	-39.152018
11/06/2006 16:16	146.304019	-39.178848
11/06/2006 17:42	146.338573	-39.257225
11/06/2006 19:30	146.383549	-39.344293
11/06/2006 19:47	146.387381	-39.35249
11/06/2006 21:27	146.401266	-39.424427
12/06/2006 0:43	146.387409	-39.561953
12/06/2006 1:32	146.382568	-39.593392
12/06/2006 2:39	146.371775	-39.62369
12/06/2006 2:57	146.371223	-39.629264
12/06/2006 3:13	146.376458	-39.642094
12/06/2006 3:33	146.372652	-39.654383
12/06/2006 4:02	146.36953	-39.674348
12/06/2006 4:42	146.379119	-39.681879
12/06/2006 5:58	146.39066	-39.678895
12/06/2006 6:15	146.393343	-39.67819
12/06/2006 6:16	146.392843	-39.678874
12/06/2006 7:07	146.401252	-39.677185
12/06/2006 7:22	146.405507	-39.678001
12/06/2006 8:16	146.415802	-39.688021
12/06/2006 9:02	146.422986	-39.696002
12/06/2006 9:17	146.424079	-39.700476
12/06/2006 9:19	146.423689	-39.700636
12/06/2006 9:58	146.427807	-39.70915
12/06/2006 10:08	146.427886	-39.711701
12/06/2006 10:51	146.428134	-39.719635
12/06/2006 11:13	146.426686	-39.721812
12/06/2006 11:20	146.428195	-39.722336
12/06/2006 11:50	146.426301	-39.728072
12/06/2006 11:59	146.437942	-39.729006
12/06/2006 12:19	146.424524	-39.731252
12/06/2006 12:33	146.426344	-39.732536
12/06/2006 12:47	146.426685	-39.734085
12/06/2006 12:51	146.426093	-39.734504
12/06/2006 13:08	146.427639	-39.737512
12/06/2006 13:39	146.429219	-39.739231
12/06/2006 15:15	146.431683	-39.746118
12/06/2006 15:32	146.431742	-39.748699
12/06/2006 15:40	146.432047	-39.748855
12/06/2006 15:40	146.432039	-39.748542
12/06/2006 16:01	146.428635	-39.739349
12/06/2006 17:15	146.430064	-39.748393
12/06/2006 17:24	146.429611	-39.751603
12/06/2006 17:42	146.431501	-39.755848
12/06/2006 17:50	146.431106	-39.757985
12/06/2006 19:12	146.412614	-39.775385
12/06/2006 20:49	146.425262	-39.784477
12/06/2006 21:46	146.410794	-39.790162
12/06/2006 22:08	146.422436	-39.776081
12/06/2006 22:40	146.430545	-39.761139
12/06/2006 22:43	146.430369	-39.761227
12/06/2006 22:44	146.431251	-39.760983
12/06/2006 22:48	146.430631	-39.756415
12/06/2006 23:29	146.422542	-39.742548
12/06/2006 23:32	146.422221	-39.741307
13/06/2006 0:37	146.399778	-39.725332
13/06/2006 1:42	146.360893	-39.724569
13/06/2006 2:07	146.348813	-39.725512
13/06/2006 3:12	146.328026	-39.752678
13/06/2006 3:19	146.325553	-39.755254
13/06/2006 4:13	146.302128	-39.775663
13/06/2006 4:35	146.292724	-39.78611
13/06/2006 4:58	146.291405	-39.792165
13/06/2006 7:07	146.284645	-39.809405
13/06/2006 9:24	146.309266	-39.821998
13/06/2006 10:22	146.310812	-39.827177
13/06/2006 10:23	146.314244	-39.832367
13/06/2006 11:13	146.313457	-39.834024
13/06/2006 11:57	146.315712	-39.845152
13/06/2006 12:29	146.320231	-39.846875
13/06/2006 14:13	146.330115	-39.877313
13/06/2006 14:43	146.331307	-39.897426
13/06/2006 15:24	146.323057	-39.915684
13/06/2006 15:30	146.320423	-39.919619
13/06/2006 15:47	146.315439	-39.914477
13/06/2006 16:09	146.316498	-39.913388
13/06/2006 18:19	146.329557	-39.902977
13/06/2006 18:41	146.330712	-39.900445
13/06/2006 19:55	146.325875	-39.912545
13/06/2006 20:10	146.328334	-39.917654
13/06/2006 20:25	146.333476	-39.921143
13/06/2006 20:53	146.33575	-39.925034
13/06/2006 21:23	146.3353	-39.926429
13/06/2006 22:29	146.361746	-39.950337
13/06/2006 22:43	146.378481	-39.944639
13/06/2006 22:49	146.383716	-39.938807
13/06/2006 23:51	146.404263	-39.896916
14/06/2006 2:09	146.358264	-39.814488
14/06/2006 2:27	146.350667	-39.807059
14/06/2006 2:56	146.342972	-39.81185
14/06/2006 3:19	146.340413	-39.803488
14/06/2006 3:35	146.326522	-39.799467
14/06/2006 3:54	146.317521	-39.800472
14/06/2006 4:23	146.300296	-39.808953
14/06/2006 4:42	146.291297	-39.8155
14/06/2006 4:57	146.284049	-39.816264
14/06/2006 5:06	146.280331	-39.81928
14/06/2006 5:30	146.288132	-39.826141
14/06/2006 5:50	146.293546	-39.817188
14/06/2006 6:53	146.265604	-39.808797
14/06/2006 6:55	146.262685	-39.811166
14/06/2006 7:18	146.256857	-39.810051
14/06/2006 7:57	146.248769	-39.808909
14/06/2006 10:11	146.267722	-39.810674
14/06/2006 10:23	146.267832	-39.809749
14/06/2006 11:08	146.276678	-39.811197
14/06/2006 12:26	146.268004	-39.817657
14/06/2006 13:06	146.257136	-39.810475
14/06/2006 13:08	146.25756	-39.81006
14/06/2006 13:37	146.250408	-39.802464
14/06/2006 14:01	146.249125	-39.793646
14/06/2006 14:36	146.243979	-39.782915
14/06/2006 16:53	146.236623	-39.757186
14/06/2006 17:16	146.228714	-39.759861
14/06/2006 17:16	146.230928	-39.759181
14/06/2006 18:57	146.223938	-39.758508
14/06/2006 19:05	146.219151	-39.75916
14/06/2006 19:34	146.211843	-39.758884
14/06/2006 19:40	146.211225	-39.760523
15/06/2006 0:02	146.235461	-39.732055
15/06/2006 0:06	146.232873	-39.727862
15/06/2006 0:49	146.233159	-39.706245
15/06/2006 1:25	146.24146	-39.689316
15/06/2006 1:37	146.242572	-39.684091
15/06/2006 1:41	146.241991	-39.681873
15/06/2006 2:03	146.250065	-39.672476
15/06/2006 2:18	146.253047	-39.668273
15/06/2006 3:52	146.224157	-39.685111
15/06/2006 4:33	146.243902	-39.684835
15/06/2006 4:59	146.243767	-39.674951
15/06/2006 5:30	146.244172	-39.65539
15/06/2006 5:49	146.242989	-39.644646
15/06/2006 6:12	146.243263	-39.633756
15/06/2006 6:39	146.243924	-39.614006
15/06/2006 6:55	146.251454	-39.598304
15/06/2006 7:13	146.258475	-39.585481
15/06/2006 8:14	146.289598	-39.516336
15/06/2006 8:32	146.299805	-39.496384
15/06/2006 9:25	146.309302	-39.436586
15/06/2006 9:47	146.313567	-39.415594
15/06/2006 9:54	146.314651	-39.409237
15/06/2006 10:15	146.317226	-39.38922
15/06/2006 10:24	146.316945	-39.379169
15/06/2006 10:36	146.320605	-39.370062
15/06/2006 10:39	146.321277	-39.367388
15/06/2006 10:43	146.321553	-39.363504
15/06/2006 11:15	146.329785	-39.333378
15/06/2006 15:00	146.308409	-39.152346
