# Supplementary material for: Use of Anthropogenic Sea Floor Structures by Australian Fur Seals: Potential Positive Ecological Impacts of Marine Industrial Development?
Source: PLoS One. 2015 Jul 1;10(7):e0130581. doi: 10.1371/journal.pone.0130581 (PMC4488539; doi:10.1371/journal.pone.0130581)
Supplement: S1 File — (ZIP) [file pone.0130581.s001.zip › S1GPS Tracks/Seal10-full.csv]

DateTime	Longitude	Latitude
14/06/2008 6:09	146.305466	-39.151442
14/06/2008 20:57	146.297596	-39.171866
14/06/2008 22:12	146.324154	-39.249815
15/06/2008 3:32	146.386599	-39.453228
15/06/2008 4:34	146.367316	-39.462138
15/06/2008 5:06	146.356218	-39.47493
15/06/2008 5:38	146.340175	-39.464453
15/06/2008 7:08	146.333887	-39.463509
15/06/2008 7:23	146.337132	-39.462898
15/06/2008 7:38	146.339052	-39.461619
15/06/2008 8:23	146.338076	-39.458712
15/06/2008 9:49	146.339006	-39.472639
15/06/2008 10:05	146.333649	-39.480239
15/06/2008 14:01	146.317335	-39.488388
15/06/2008 14:16	146.314917	-39.493124
15/06/2008 14:49	146.315402	-39.502481
15/06/2008 15:53	146.317126	-39.521078
15/06/2008 17:02	146.3277	-39.534617
15/06/2008 17:17	146.316696	-39.530484
15/06/2008 17:32	146.319332	-39.531342
15/06/2008 18:17	146.326474	-39.535746
15/06/2008 18:47	146.323577	-39.536981
15/06/2008 19:34	146.323686	-39.540907
15/06/2008 22:01	146.304153	-39.533521
15/06/2008 22:20	146.306739	-39.524433
15/06/2008 22:51	146.306401	-39.518105
16/06/2008 2:21	146.322448	-39.465566
16/06/2008 3:23	146.32936	-39.466358
16/06/2008 4:40	146.34337	-39.464702
16/06/2008 7:03	146.379107	-39.412892
16/06/2008 7:19	146.377099	-39.404794
16/06/2008 7:49	146.381801	-39.384834
16/06/2008 8:04	146.38052	-39.373819
16/06/2008 8:19	146.377962	-39.36262
16/06/2008 9:04	146.370405	-39.328434
16/06/2008 9:19	146.36801	-39.321006
16/06/2008 10:58	146.356662	-39.266339
16/06/2008 11:13	146.353014	-39.253564
16/06/2008 11:59	146.343413	-39.221196
16/06/2008 12:14	146.337076	-39.210461
16/06/2008 12:29	146.328821	-39.205059
16/06/2008 12:44	146.317245	-39.191073
16/06/2008 12:59	146.307322	-39.180408
16/06/2008 13:14	146.306293	-39.167559
16/06/2008 13:43	146.305228	-39.152316
