# Supplementary material for: Use of Anthropogenic Sea Floor Structures by Australian Fur Seals: Potential Positive Ecological Impacts of Marine Industrial Development?
Source: PLoS One. 2015 Jul 1;10(7):e0130581. doi: 10.1371/journal.pone.0130581 (PMC4488539; doi:10.1371/journal.pone.0130581)
Supplement: S1 File — (ZIP) [file pone.0130581.s001.zip › S1GPS Tracks/Seal11-full.csv]

DateTime	Longitude	Latitude
16/06/2008 20:36	146.299622	-39.154508
17/06/2008 3:20	146.334309	-39.422929
17/06/2008 3:50	146.340385	-39.434676
17/06/2008 6:13	146.380412	-39.488222
18/06/2008 0:30	146.624777	-39.754379
18/06/2008 1:15	146.626504	-39.75511
18/06/2008 2:31	146.677393	-39.754079
18/06/2008 4:05	146.682665	-39.768308
18/06/2008 5:51	146.697465	-39.763091
18/06/2008 6:21	146.701798	-39.762175
18/06/2008 7:24	146.72505	-39.751303
18/06/2008 9:01	146.746906	-39.731507
18/06/2008 17:35	146.969185	-39.665887
18/06/2008 18:20	147.010646	-39.637077
18/06/2008 19:37	147.040639	-39.6018
18/06/2008 20:24	147.05579	-39.580273
18/06/2008 23:12	147.129403	-39.505303
18/06/2008 23:57	147.129069	-39.505031
19/06/2008 0:11	147.128821	-39.504876
19/06/2008 0:27	147.129115	-39.505032
19/06/2008 1:12	147.128983	-39.505044
20/06/2008 1:40	146.950396	-39.543425
20/06/2008 1:55	146.941333	-39.546165
20/06/2008 4:49	146.94669	-39.549055
20/06/2008 7:52	146.956449	-39.519599
20/06/2008 8:41	146.936028	-39.518113
20/06/2008 14:11	146.819085	-39.54695
20/06/2008 15:30	146.789742	-39.55987
20/06/2008 20:06	146.714271	-39.580502
21/06/2008 1:20	146.648457	-39.592421
21/06/2008 1:50	146.661905	-39.596166
21/06/2008 3:32	146.619507	-39.565175
21/06/2008 5:08	146.574103	-39.55527
21/06/2008 8:04	146.496415	-39.512721
21/06/2008 8:34	146.489187	-39.505275
21/06/2008 9:08	146.478321	-39.49325
21/06/2008 11:23	146.443626	-39.464477
21/06/2008 15:01	146.390757	-39.418062
21/06/2008 16:10	146.37308	-39.402176
21/06/2008 18:30	146.3494	-39.354289
21/06/2008 19:04	146.336956	-39.341512
21/06/2008 19:34	146.340387	-39.317217
21/06/2008 20:05	146.335287	-39.281962
21/06/2008 20:35	146.334971	-39.24791
21/06/2008 22:05	146.305099	-39.151668
21/06/2008 23:50	146.305071	-39.151526
