# Supplementary material for: Use of Anthropogenic Sea Floor Structures by Australian Fur Seals: Potential Positive Ecological Impacts of Marine Industrial Development?
Source: PLoS One. 2015 Jul 1;10(7):e0130581. doi: 10.1371/journal.pone.0130581 (PMC4488539; doi:10.1371/journal.pone.0130581)
Supplement: S1 File — (ZIP) [file pone.0130581.s001.zip › S1GPS Tracks/Seal12-full.csv]

DateTime	Longitude	Latitude
25/07/2008 16:16	146.305103	-39.151843
26/07/2008 5:26	146.289724	-39.121208
26/07/2008 7:02	146.262449	-39.065237
26/07/2008 7:49	146.253103	-39.038796
26/07/2008 11:48	146.249056	-39.015403
26/07/2008 12:19	146.254724	-39.017643
26/07/2008 12:34	146.254727	-39.018179
26/07/2008 14:24	146.235419	-39.018239
26/07/2008 14:39	146.234856	-39.019623
26/07/2008 14:57	146.233113	-39.022372
27/07/2008 0:11	146.239246	-39.020036
27/07/2008 5:27	146.240384	-39.020975
27/07/2008 8:01	146.204082	-39.028377
27/07/2008 14:10	146.25824	-39.016143
27/07/2008 14:25	146.252691	-39.015309
27/07/2008 14:56	146.256069	-39.016691
27/07/2008 15:11	146.257652	-39.016766
27/07/2008 15:26	146.254239	-39.015279
27/07/2008 15:56	146.254519	-39.017176
27/07/2008 16:11	146.256123	-39.017594
27/07/2008 16:58	146.255284	-39.016322
27/07/2008 17:13	146.255968	-39.016676
28/07/2008 5:37	146.239312	-39.020361
28/07/2008 12:23	146.254613	-39.015297
28/07/2008 12:38	146.255026	-39.014328
28/07/2008 13:08	146.252508	-39.014983
28/07/2008 13:39	146.255554	-39.015981
28/07/2008 15:29	146.253882	-39.015078
28/07/2008 15:59	146.256065	-39.015731
28/07/2008 19:43	146.236899	-39.019374
29/07/2008 9:24	146.243182	-39.015915
29/07/2008 12:24	146.248338	-39.015151
29/07/2008 14:20	146.244445	-39.015787
29/07/2008 14:54	146.250215	-39.017986
29/07/2008 17:21	146.24131	-39.014461
29/07/2008 18:40	146.24453	-39.016227
29/07/2008 19:12	146.241331	-39.013371
29/07/2008 21:36	146.239302	-39.020545
29/07/2008 21:51	146.239147	-39.020231
29/07/2008 22:05	146.239155	-39.018772
30/07/2008 11:48	146.241637	-39.013834
30/07/2008 12:51	146.234789	-39.029036
30/07/2008 14:21	146.244594	-39.029512
30/07/2008 17:49	146.243372	-39.016223
30/07/2008 19:11	146.236846	-39.023688
30/07/2008 21:17	146.279937	-39.105389
30/07/2008 22:03	146.305272	-39.151586
