# Supplementary material for: Use of Anthropogenic Sea Floor Structures by Australian Fur Seals: Potential Positive Ecological Impacts of Marine Industrial Development?
Source: PLoS One. 2015 Jul 1;10(7):e0130581. doi: 10.1371/journal.pone.0130581 (PMC4488539; doi:10.1371/journal.pone.0130581)
Supplement: S1 File — (ZIP) [file pone.0130581.s001.zip › S1GPS Tracks/Seal13-full.csv]

DateTime	Longitude	Latitude
26/07/2008 20:26	146.309396	-39.151892
28/07/2008 22:51	146.185648	-39.277589
28/07/2008 23:36	146.172228	-39.305166
28/07/2008 23:53	146.164202	-39.318368
29/07/2008 1:27	146.125804	-39.362137
29/07/2008 3:49	146.077765	-39.428002
29/07/2008 6:08	146.032154	-39.501745
29/07/2008 7:45	146.016352	-39.555566
29/07/2008 10:05	145.991851	-39.580565
29/07/2008 11:10	145.978266	-39.589514
29/07/2008 11:40	145.971043	-39.597077
29/07/2008 12:40	145.944015	-39.62547
29/07/2008 13:58	145.912635	-39.66562
29/07/2008 15:16	145.882731	-39.713482
29/07/2008 18:15	145.863907	-39.738487
29/07/2008 20:04	145.864014	-39.767123
29/07/2008 21:43	145.842282	-39.814574
29/07/2008 23:01	145.860325	-39.837416
30/07/2008 0:04	145.872354	-39.854902
30/07/2008 0:36	145.867078	-39.847686
30/07/2008 1:52	145.846052	-39.880601
30/07/2008 2:26	145.833457	-39.892406
30/07/2008 3:11	145.8169	-39.913197
30/07/2008 3:27	145.810837	-39.918656
30/07/2008 3:58	145.795299	-39.928224
30/07/2008 9:19	145.722877	-40.032225
30/07/2008 10:04	145.716213	-40.042806
30/07/2008 10:19	145.715163	-40.044346
30/07/2008 11:49	145.697588	-40.064792
30/07/2008 12:04	145.693581	-40.067437
30/07/2008 12:19	145.689297	-40.071286
30/07/2008 12:49	145.679369	-40.076676
30/07/2008 13:19	145.673576	-40.082903
30/07/2008 15:19	145.646724	-40.111893
30/07/2008 15:34	145.647378	-40.114803
30/07/2008 18:19	145.728358	-40.08833
30/07/2008 19:34	145.765301	-40.070264
30/07/2008 20:36	145.810331	-40.055897
30/07/2008 21:24	145.847284	-40.045453
30/07/2008 23:30	145.930239	-40.027298
31/07/2008 2:42	145.973484	-40.028048
31/07/2008 6:42	146.013841	-39.960236
31/07/2008 7:12	146.015036	-39.969639
31/07/2008 10:58	146.026054	-40.000362
31/07/2008 11:43	146.022088	-40.005011
31/07/2008 12:13	146.01894	-40.006094
31/07/2008 13:13	146.014669	-40.009061
31/07/2008 14:28	146.016925	-40.017575
31/07/2008 15:43	146.015185	-40.023832
31/07/2008 15:58	146.01676	-40.026009
31/07/2008 17:13	146.020909	-40.029431
31/07/2008 20:59	146.042414	-40.017766
31/07/2008 22:36	146.057279	-39.977905
31/07/2008 23:08	146.059993	-39.973703
31/07/2008 23:23	146.058621	-39.969735
1/08/2008 3:08	146.055306	-39.877402
1/08/2008 3:39	146.062829	-39.860366
1/08/2008 11:02	146.236186	-39.427612
1/08/2008 12:47	146.274547	-39.343781
1/08/2008 15:26	146.323212	-39.264786
1/08/2008 15:56	146.333044	-39.228946
1/08/2008 17:41	146.307518	-39.151203
