# Supplementary material for: Use of Anthropogenic Sea Floor Structures by Australian Fur Seals: Potential Positive Ecological Impacts of Marine Industrial Development?
Source: PLoS One. 2015 Jul 1;10(7):e0130581. doi: 10.1371/journal.pone.0130581 (PMC4488539; doi:10.1371/journal.pone.0130581)
Supplement: S1 File — (ZIP) [file pone.0130581.s001.zip › S1GPS Tracks/Seal14-full.csv]

DateTime	Longitude	Latitude
28/07/2008 7:00	146.309567	-39.151148
28/07/2008 23:36	145.977307	-39.305453
29/07/2008 0:06	145.949104	-39.323508
29/07/2008 1:12	145.888872	-39.359842
29/07/2008 1:27	145.875183	-39.371302
29/07/2008 2:12	145.842634	-39.392097
29/07/2008 3:46	145.771137	-39.446712
29/07/2008 6:48	145.633819	-39.565186
29/07/2008 7:37	145.600221	-39.584799
29/07/2008 12:50	145.513993	-39.731865
29/07/2008 18:24	145.531474	-39.862213
29/07/2008 19:17	145.542086	-39.886098
29/07/2008 20:58	145.571269	-39.912814
29/07/2008 21:32	145.578804	-39.92956
29/07/2008 22:05	145.578244	-39.950693
29/07/2008 22:20	145.578235	-39.958857
29/07/2008 22:50	145.574492	-39.977125
29/07/2008 23:37	145.582803	-40.003334
30/07/2008 0:23	145.558865	-40.026532
30/07/2008 0:58	145.531802	-40.03523
30/07/2008 2:01	145.487492	-40.054437
30/07/2008 3:37	145.477415	-40.059801
30/07/2008 4:55	145.430029	-40.079982
30/07/2008 9:51	145.379513	-40.081338
30/07/2008 10:50	145.369002	-40.082857
30/07/2008 14:33	145.368125	-40.058302
30/07/2008 21:43	145.571831	-40.014745
30/07/2008 21:58	145.576556	-40.001965
30/07/2008 23:38	145.527372	-39.970447
31/07/2008 0:26	145.51065	-39.953765
31/07/2008 1:28	145.502244	-39.931331
31/07/2008 2:15	145.488611	-39.92128
31/07/2008 3:19	145.455875	-39.917462
31/07/2008 3:34	145.455779	-39.913146
31/07/2008 3:49	145.458489	-39.909786
31/07/2008 4:37	145.473001	-39.894634
31/07/2008 4:54	145.467	-39.890469
31/07/2008 6:42	145.458602	-39.859856
31/07/2008 19:32	145.461033	-39.81153
31/07/2008 20:39	145.487118	-39.801715
31/07/2008 21:25	145.501027	-39.795082
31/07/2008 22:28	145.491808	-39.776012
31/07/2008 23:31	145.474448	-39.766367
31/07/2008 23:46	145.474427	-39.761238
1/08/2008 0:33	145.472336	-39.742171
1/08/2008 1:52	145.459573	-39.718446
1/08/2008 2:56	145.451814	-39.706944
1/08/2008 3:11	145.458647	-39.705339
1/08/2008 13:40	146.030506	-39.272777
1/08/2008 14:29	146.046517	-39.26198
1/08/2008 14:59	146.055283	-39.250449
1/08/2008 15:13	146.059984	-39.244309
1/08/2008 15:47	146.071006	-39.237517
1/08/2008 17:54	146.13391	-39.206709
1/08/2008 20:36	146.296327	-39.147038
1/08/2008 21:06	146.309808	-39.149858
