# Supplementary material for: Use of Anthropogenic Sea Floor Structures by Australian Fur Seals: Potential Positive Ecological Impacts of Marine Industrial Development?
Source: PLoS One. 2015 Jul 1;10(7):e0130581. doi: 10.1371/journal.pone.0130581 (PMC4488539; doi:10.1371/journal.pone.0130581)
Supplement: S1 File — (ZIP) [file pone.0130581.s001.zip › S1GPS Tracks/Seal15-full.csv]

DateTime	Longitude	Latitude
24/05/2009 6:15	146.299091	-39.154846
24/05/2009 15:27	146.25875	-39.246767
24/05/2009 15:47	146.255552	-39.265137
24/05/2009 17:17	146.237057	-39.338423
24/05/2009 20:42	146.311048	-39.424999
24/05/2009 21:35	146.305532	-39.462981
25/05/2009 0:08	146.268064	-39.610207
25/05/2009 2:09	146.26212	-39.689434
25/05/2009 4:33	146.25064	-39.780222
25/05/2009 6:44	146.232928	-39.778555
25/05/2009 7:50	146.240362	-39.785626
25/05/2009 8:35	146.244992	-39.780864
25/05/2009 9:00	146.250809	-39.782038
25/05/2009 9:25	146.256692	-39.783728
25/05/2009 10:15	146.267577	-39.787291
25/05/2009 10:30	146.270793	-39.788284
25/05/2009 14:20	146.333081	-39.824791
25/05/2009 16:05	146.358793	-39.848033
25/05/2009 16:20	146.365863	-39.848568
25/05/2009 16:35	146.372939	-39.851167
25/05/2009 17:00	146.378191	-39.855793
25/05/2009 17:20	146.382935	-39.859914
25/05/2009 18:30	146.409426	-39.874278
25/05/2009 19:35	146.430401	-39.892845
26/05/2009 0:51	146.358418	-40.016424
26/05/2009 2:37	146.323848	-39.989524
26/05/2009 2:59	146.315621	-39.980114
26/05/2009 4:07	146.298456	-39.943074
26/05/2009 4:28	146.293855	-39.930574
26/05/2009 6:57	146.259619	-39.860127
26/05/2009 7:23	146.259066	-39.856379
26/05/2009 7:38	146.257663	-39.854526
26/05/2009 8:53	146.270374	-39.837323
26/05/2009 14:54	146.288644	-39.674557
26/05/2009 16:03	146.294462	-39.669285
26/05/2009 17:41	146.292649	-39.671835
26/05/2009 18:26	146.298099	-39.661647
26/05/2009 18:43	146.295231	-39.658193
26/05/2009 23:40	146.3747	-39.687139
27/05/2009 1:44	146.27625	-39.660191
27/05/2009 3:04	146.228137	-39.670731
27/05/2009 3:19	146.229675	-39.666449
27/05/2009 4:34	146.23653	-39.675844
27/05/2009 5:41	146.223449	-39.677644
27/05/2009 6:30	146.247139	-39.669226
27/05/2009 7:11	146.258591	-39.65986
27/05/2009 16:42	146.298659	-39.155168
