# Supplementary material for: Use of Anthropogenic Sea Floor Structures by Australian Fur Seals: Potential Positive Ecological Impacts of Marine Industrial Development?
Source: PLoS One. 2015 Jul 1;10(7):e0130581. doi: 10.1371/journal.pone.0130581 (PMC4488539; doi:10.1371/journal.pone.0130581)
Supplement: S1 File — (ZIP) [file pone.0130581.s001.zip › S1GPS Tracks/Seal16-full.csv]

DateTime	Longitude	Latitude
27/07/2008 6:39	146.30952	-39.150924
29/07/2008 0:06	145.949104	-39.323508
29/07/2008 3:46	145.771137	-39.446712
29/07/2008 19:17	145.542086	-39.886098
29/07/2008 22:20	145.578235	-39.958857
29/07/2008 22:50	145.574492	-39.977125
30/07/2008 0:23	145.558865	-40.026532
30/07/2008 2:02	145.487492	-40.054437
30/07/2008 10:50	145.369002	-40.082857
30/07/2008 14:33	145.368086	-40.058275
31/07/2008 3:34	145.455784	-39.91314
31/07/2008 4:54	145.466995	-39.890469
31/07/2008 19:32	145.461026	-39.811525
31/07/2008 21:25	145.50103	-39.795084
31/07/2008 23:46	145.474425	-39.761241
1/08/2008 0:33	145.472332	-39.74217
1/08/2008 1:52	145.459569	-39.718446
1/08/2008 13:40	146.030506	-39.272778
1/08/2008 15:47	146.071006	-39.237518
1/08/2008 21:21	146.308379	-39.151116
