# Supplementary material for: Use of Anthropogenic Sea Floor Structures by Australian Fur Seals: Potential Positive Ecological Impacts of Marine Industrial Development?
Source: PLoS One. 2015 Jul 1;10(7):e0130581. doi: 10.1371/journal.pone.0130581 (PMC4488539; doi:10.1371/journal.pone.0130581)
Supplement: S1 File — (ZIP) [file pone.0130581.s001.zip › S1GPS Tracks/Seal17-full.csv]

DateTime	Longitude	Latitude
24/05/2009 7:22	146.305316	-39.151585
24/05/2009 22:47	146.106453	-39.333552
25/05/2009 1:22	146.039348	-39.403435
25/05/2009 1:52	146.020292	-39.420016
25/05/2009 2:07	146.013522	-39.427313
25/05/2009 3:14	145.980135	-39.417205
25/05/2009 3:35	145.97318	-39.424281
25/05/2009 3:51	145.96301	-39.428006
25/05/2009 4:13	145.947694	-39.435956
25/05/2009 4:28	145.944652	-39.443356
25/05/2009 4:50	145.936655	-39.454654
25/05/2009 6:12	145.884145	-39.484215
25/05/2009 8:18	145.84158	-39.515614
25/05/2009 23:34	145.579231	-39.649828
26/05/2009 0:15	145.55105	-39.640074
26/05/2009 0:41	145.533527	-39.630991
26/05/2009 0:56	145.521784	-39.626245
26/05/2009 1:23	145.500727	-39.617709
26/05/2009 3:05	145.432431	-39.594047
26/05/2009 3:31	145.410588	-39.588765
26/05/2009 4:15	145.382888	-39.58185
26/05/2009 4:57	145.355961	-39.575396
26/05/2009 5:22	145.337609	-39.571763
26/05/2009 6:05	145.308684	-39.572853
26/05/2009 7:15	145.267724	-39.572114
26/05/2009 7:56	145.256359	-39.571112
26/05/2009 16:02	145.483399	-39.445564
26/05/2009 18:06	145.541091	-39.401262
26/05/2009 18:26	145.544995	-39.398436
26/05/2009 22:13	145.437159	-39.37782
26/05/2009 22:33	145.431417	-39.373973
26/05/2009 23:14	145.422031	-39.355194
27/05/2009 0:42	145.447705	-39.372196
27/05/2009 1:37	145.428525	-39.389949
27/05/2009 2:00	145.432667	-39.398456
27/05/2009 3:09	145.46903	-39.420564
27/05/2009 4:50	145.519589	-39.414742
27/05/2009 5:15	145.514029	-39.411926
27/05/2009 5:41	145.512396	-39.41202
27/05/2009 6:01	145.517787	-39.412024
27/05/2009 6:28	145.527157	-39.415352
27/05/2009 6:49	145.520953	-39.408972
27/05/2009 7:04	145.511815	-39.40628
27/05/2009 8:12	145.477853	-39.416918
27/05/2009 10:18	145.472231	-39.440387
27/05/2009 18:14	145.586865	-39.481619
27/05/2009 18:55	145.594855	-39.475655
27/05/2009 19:20	145.59899	-39.472985
28/05/2009 0:26	145.576742	-39.395164
28/05/2009 1:14	145.561489	-39.389191
28/05/2009 1:55	145.56938	-39.394084
28/05/2009 3:00	145.569243	-39.400951
28/05/2009 3:16	145.569056	-39.396713
28/05/2009 3:31	145.57103	-39.394908
28/05/2009 3:52	145.576329	-39.402991
28/05/2009 4:07	145.572182	-39.402134
28/05/2009 5:03	145.565327	-39.40113
28/05/2009 5:18	145.570536	-39.401084
28/05/2009 5:49	145.571544	-39.392214
28/05/2009 6:36	145.57854	-39.395941
28/05/2009 6:51	145.581303	-39.390758
28/05/2009 8:19	145.642211	-39.373159
28/05/2009 17:54	146.050824	-39.278264
28/05/2009 18:34	146.082732	-39.257227
28/05/2009 22:35	146.280115	-39.154254
30/05/2009 22:22	146.146871	-39.226276
31/05/2009 5:59	146.027858	-39.364773
31/05/2009 7:49	145.988681	-39.418772
31/05/2009 8:49	145.954833	-39.423935
31/05/2009 21:40	145.466205	-39.524386
31/05/2009 22:00	145.472691	-39.526918
1/06/2009 1:41	145.548118	-39.497132
1/06/2009 2:23	145.545692	-39.480574
1/06/2009 3:57	145.549277	-39.445043
1/06/2009 4:17	145.541737	-39.442005
1/06/2009 5:04	145.535958	-39.432868
1/06/2009 5:19	145.532323	-39.428661
1/06/2009 5:55	145.534897	-39.421686
1/06/2009 6:41	145.523349	-39.41042
1/06/2009 6:58	145.514056	-39.411083
1/06/2009 7:15	145.506133	-39.41494
1/06/2009 8:05	145.505648	-39.407166
1/06/2009 9:46	145.494498	-39.397377
1/06/2009 17:40	145.487653	-39.371772
1/06/2009 22:58	145.596124	-39.4059
2/06/2009 1:34	145.548254	-39.388171
2/06/2009 2:01	145.547602	-39.397764
2/06/2009 2:21	145.547196	-39.403914
2/06/2009 3:04	145.537823	-39.419523
2/06/2009 4:03	145.525393	-39.440834
2/06/2009 5:43	145.521238	-39.454821
2/06/2009 7:26	145.530683	-39.489604
2/06/2009 7:43	145.532077	-39.49316
2/06/2009 8:35	145.526662	-39.493767
2/06/2009 9:25	145.522464	-39.491685
2/06/2009 17:16	145.456438	-39.492725
2/06/2009 17:31	145.459264	-39.492275
2/06/2009 18:50	145.467826	-39.494945
2/06/2009 21:56	145.444544	-39.507631
3/06/2009 1:18	145.498768	-39.499293
3/06/2009 2:57	145.514772	-39.449831
3/06/2009 4:06	145.551221	-39.450101
3/06/2009 4:59	145.54229	-39.434704
3/06/2009 6:46	145.533923	-39.391116
3/06/2009 7:13	145.539494	-39.373795
3/06/2009 7:35	145.536748	-39.367875
3/06/2009 10:38	145.610675	-39.320248
3/06/2009 14:44	145.566826	-39.297426
3/06/2009 15:09	145.564959	-39.306355
3/06/2009 15:29	145.566248	-39.3126
3/06/2009 21:38	145.605459	-39.35321
3/06/2009 21:53	145.60409	-39.358438
3/06/2009 22:37	145.606069	-39.365116
3/06/2009 22:52	145.614438	-39.365242
3/06/2009 23:08	145.621925	-39.368237
3/06/2009 23:33	145.634451	-39.37395
4/06/2009 0:26	145.661738	-39.368395
4/06/2009 1:37	145.712183	-39.350077
4/06/2009 2:08	145.707322	-39.35088
4/06/2009 2:23	145.69673	-39.349494
4/06/2009 2:44	145.682066	-39.35113
4/06/2009 3:04	145.702949	-39.354811
4/06/2009 3:39	145.754906	-39.355958
4/06/2009 3:54	145.778197	-39.354138
4/06/2009 5:20	145.897709	-39.339517
4/06/2009 6:54	145.991138	-39.321796
4/06/2009 8:16	146.096097	-39.293901
4/06/2009 8:36	146.120451	-39.283775
4/06/2009 8:51	146.136802	-39.275368
4/06/2009 13:16	146.305232	-39.15177
4/06/2009 13:31	146.305248	-39.15203
6/06/2009 22:03	146.168766	-39.272585
7/06/2009 0:15	146.0762	-39.329523
7/06/2009 0:30	146.072974	-39.333907
7/06/2009 2:05	146.002514	-39.365885
7/06/2009 2:26	145.984801	-39.371164
7/06/2009 2:41	145.977976	-39.374602
7/06/2009 2:58	145.968925	-39.378045
7/06/2009 3:13	145.959731	-39.381881
7/06/2009 4:53	145.886866	-39.39105
7/06/2009 5:21	145.864869	-39.393409
7/06/2009 7:30	145.75681	-39.387926
7/06/2009 17:00	145.464679	-39.31896
7/06/2009 17:18	145.473642	-39.317077
7/06/2009 19:07	145.441483	-39.327057
7/06/2009 22:09	145.402281	-39.341415
7/06/2009 22:52	145.408961	-39.358878
8/06/2009 0:26	145.410101	-39.407567
8/06/2009 3:04	145.456646	-39.46342
8/06/2009 3:20	145.464456	-39.467217
8/06/2009 5:16	145.522988	-39.455104
8/06/2009 7:13	145.538627	-39.420251
8/06/2009 7:28	145.536372	-39.41457
8/06/2009 7:43	145.534509	-39.40902
8/06/2009 7:58	145.537683	-39.406664
8/06/2009 12:05	145.591989	-39.374358
8/06/2009 14:29	145.608086	-39.317513
8/06/2009 16:01	145.636349	-39.291032
8/06/2009 17:28	145.623526	-39.313774
8/06/2009 19:43	145.636964	-39.331316
8/06/2009 21:10	145.632765	-39.353938
8/06/2009 22:05	145.628971	-39.369578
8/06/2009 23:21	145.663152	-39.373906
8/06/2009 23:57	145.672511	-39.369155
9/06/2009 0:52	145.690034	-39.378279
9/06/2009 1:19	145.691563	-39.377536
9/06/2009 2:55	145.695597	-39.381975
9/06/2009 3:18	145.708077	-39.382099
9/06/2009 3:40	145.719339	-39.377838
9/06/2009 4:50	145.804784	-39.346556
9/06/2009 6:09	145.965705	-39.307152
9/06/2009 9:43	146.307619	-39.151584
