# Supplementary material for: Use of Anthropogenic Sea Floor Structures by Australian Fur Seals: Potential Positive Ecological Impacts of Marine Industrial Development?
Source: PLoS One. 2015 Jul 1;10(7):e0130581. doi: 10.1371/journal.pone.0130581 (PMC4488539; doi:10.1371/journal.pone.0130581)
Supplement: S1 File — (ZIP) [file pone.0130581.s001.zip › S1GPS Tracks/Seal18-full.csv]

DateTime	Longitude	Latitude
25/05/2009 16:52	146.30926	-39.152073
26/05/2009 18:08	146.101569	-39.221591
26/05/2009 18:44	146.066769	-39.231603
27/05/2009 2:31	145.627618	-39.426899
27/05/2009 3:22	145.577365	-39.414996
27/05/2009 4:07	145.538859	-39.422453
27/05/2009 5:34	145.506968	-39.390681
27/05/2009 5:58	145.509628	-39.388781
27/05/2009 6:13	145.509921	-39.388983
27/05/2009 9:04	145.488481	-39.40695
27/05/2009 9:44	145.468744	-39.42892
27/05/2009 10:09	145.470905	-39.438764
