# Supplementary material for: Use of Anthropogenic Sea Floor Structures by Australian Fur Seals: Potential Positive Ecological Impacts of Marine Industrial Development?
Source: PLoS One. 2015 Jul 1;10(7):e0130581. doi: 10.1371/journal.pone.0130581 (PMC4488539; doi:10.1371/journal.pone.0130581)
Supplement: S1 File — (ZIP) [file pone.0130581.s001.zip › S1GPS Tracks/Seal19-full.csv]

DateTime	Longitude	Latitude
6/06/2009 5:48	146.305903	-39.151198
6/06/2009 16:22	146.209358	-39.17846
6/06/2009 17:12	146.180006	-39.187325
6/06/2009 17:57	146.156669	-39.193685
6/06/2009 20:11	146.104229	-39.229943
7/06/2009 0:34	145.964959	-39.286688
7/06/2009 0:51	145.953794	-39.289545
7/06/2009 1:40	145.924219	-39.295838
7/06/2009 2:11	145.907121	-39.302453
7/06/2009 5:31	145.80091	-39.366748
7/06/2009 7:42	145.760873	-39.412927
7/06/2009 8:02	145.763559	-39.415188
7/06/2009 8:17	145.763668	-39.417493
7/06/2009 8:32	145.760993	-39.419304
7/06/2009 9:18	145.767783	-39.422985
7/06/2009 14:01	145.693067	-39.50691
7/06/2009 14:21	145.697257	-39.505401
7/06/2009 14:37	145.705127	-39.509104
7/06/2009 15:05	145.707425	-39.513761
7/06/2009 15:33	145.700442	-39.523134
7/06/2009 16:28	145.683491	-39.535432
7/06/2009 18:01	145.675357	-39.555566
7/06/2009 19:13	145.68591	-39.553657
7/06/2009 19:28	145.687528	-39.55449
7/06/2009 21:00	145.662633	-39.595008
7/06/2009 23:03	145.663692	-39.657765
8/06/2009 1:02	145.712456	-39.722156
8/06/2009 2:00	145.739748	-39.747476
8/06/2009 2:21	145.756949	-39.761655
8/06/2009 2:43	145.777468	-39.776856
8/06/2009 5:09	145.815918	-39.860219
8/06/2009 8:01	145.748698	-39.867888
8/06/2009 8:16	145.748578	-39.870741
8/06/2009 8:36	145.74945	-39.876306
8/06/2009 9:16	145.758634	-39.881661
8/06/2009 9:31	145.761934	-39.883985
8/06/2009 15:12	145.742599	-39.948536
8/06/2009 15:30	145.741138	-39.951549
8/06/2009 17:31	145.719619	-39.961448
8/06/2009 17:46	145.719109	-39.962606
8/06/2009 18:29	145.718824	-39.964627
8/06/2009 21:26	145.637239	-40.000592
8/06/2009 22:12	145.616599	-40.007252
9/06/2009 2:51	145.581809	-39.961611
9/06/2009 3:06	145.576937	-39.954893
9/06/2009 6:27	145.612631	-39.89076
9/06/2009 7:47	145.619139	-39.848889
9/06/2009 8:13	145.631288	-39.825523
9/06/2009 12:34	145.763614	-39.637165
9/06/2009 14:50	145.788943	-39.555893
9/06/2009 15:13	145.792413	-39.549016
9/06/2009 16:01	145.791573	-39.530732
9/06/2009 19:24	145.831879	-39.472655
10/06/2009 2:05	146.034391	-39.357695
10/06/2009 2:29	146.050653	-39.347613
10/06/2009 4:07	146.142043	-39.292073
10/06/2009 4:32	146.173417	-39.272663
10/06/2009 6:10	146.281735	-39.190896
10/06/2009 6:50	146.30579	-39.151972
10/06/2009 7:50	146.308411	-39.151162
