# Supplementary material for: Use of Anthropogenic Sea Floor Structures by Australian Fur Seals: Potential Positive Ecological Impacts of Marine Industrial Development?
Source: PLoS One. 2015 Jul 1;10(7):e0130581. doi: 10.1371/journal.pone.0130581 (PMC4488539; doi:10.1371/journal.pone.0130581)
Supplement: S1 File — (ZIP) [file pone.0130581.s001.zip › S1GPS Tracks/Seal2-full.csv]

DateTime	Longitude	Latitude
9/06/2006 17:12	146.305141	-39.150204
9/06/2006 22:00	146.179988	-39.384702
9/06/2006 22:46	146.165217	-39.423141
9/06/2006 22:51	146.165393	-39.428936
9/06/2006 23:16	146.155526	-39.447598
9/06/2006 23:51	146.146669	-39.476815
10/06/2006 0:51	146.130597	-39.525921
10/06/2006 2:25	146.106874	-39.59247
10/06/2006 2:43	146.100369	-39.603635
10/06/2006 3:14	146.09173	-39.626111
10/06/2006 3:51	146.082479	-39.651585
10/06/2006 4:22	146.079076	-39.67267
10/06/2006 4:53	146.071545	-39.689036
10/06/2006 5:29	146.058427	-39.7088
10/06/2006 6:39	146.054043	-39.745304
10/06/2006 7:16	146.051785	-39.757648
10/06/2006 8:20	146.050294	-39.789022
10/06/2006 10:58	146.032748	-39.878663
10/06/2006 11:21	146.033425	-39.890198
10/06/2006 13:29	146.000661	-39.934763
10/06/2006 14:12	145.983176	-39.947267
10/06/2006 15:04	145.960827	-39.965175
10/06/2006 15:47	145.948323	-39.977669
10/06/2006 18:25	145.902137	-40.024149
10/06/2006 20:51	145.842171	-40.070127
10/06/2006 22:04	145.793754	-40.100657
10/06/2006 23:42	145.807536	-40.113985
11/06/2006 1:35	145.768005	-40.172136
11/06/2006 3:00	145.75646	-40.196324
11/06/2006 3:46	145.772745	-40.199177
11/06/2006 5:04	145.791092	-40.216506
11/06/2006 5:20	145.77601	-40.219925
11/06/2006 9:36	145.760008	-40.192125
11/06/2006 9:55	145.765783	-40.190417
11/06/2006 14:20	145.763138	-40.177576
11/06/2006 15:18	145.748776	-40.167017
11/06/2006 15:51	145.740267	-40.161525
11/06/2006 17:46	145.692747	-40.142142
11/06/2006 20:13	145.703881	-40.140459
11/06/2006 22:39	145.653812	-40.170309
11/06/2006 23:11	145.648386	-40.193039
12/06/2006 0:02	145.67321	-40.203454
12/06/2006 4:00	145.678233	-40.227891
12/06/2006 4:18	145.690441	-40.228368
12/06/2006 5:30	145.675191	-40.219486
12/06/2006 8:23	145.688059	-40.230381
12/06/2006 12:15	145.75379	-40.227218
12/06/2006 13:01	145.762889	-40.225605
12/06/2006 13:58	145.766228	-40.223646
12/06/2006 14:15	145.765086	-40.222655
12/06/2006 14:37	145.763852	-40.220899
12/06/2006 15:09	145.762795	-40.218897
12/06/2006 18:02	145.711195	-40.200029
12/06/2006 18:26	145.704524	-40.197774
12/06/2006 21:06	145.658747	-40.229541
12/06/2006 21:51	145.6502	-40.253382
12/06/2006 23:07	145.642466	-40.276287
12/06/2006 23:43	145.620794	-40.281491
13/06/2006 1:35	145.672575	-40.25916
13/06/2006 2:09	145.686975	-40.254321
13/06/2006 2:46	145.694272	-40.264415
13/06/2006 2:51	145.692559	-40.264465
13/06/2006 3:50	145.690838	-40.277174
13/06/2006 4:20	145.700232	-40.280935
13/06/2006 5:45	145.658843	-40.25914
13/06/2006 6:03	145.662216	-40.265183
13/06/2006 9:11	145.688508	-40.304972
13/06/2006 12:44	145.745541	-40.312076
13/06/2006 17:39	145.710256	-40.243703
13/06/2006 20:18	145.681944	-40.227727
13/06/2006 23:19	145.69616	-40.275276
13/06/2006 23:51	145.719736	-40.265246
14/06/2006 1:08	145.723557	-40.274902
14/06/2006 1:35	145.733065	-40.271279
14/06/2006 1:46	145.73314	-40.26597
14/06/2006 2:30	145.717211	-40.247818
14/06/2006 6:26	145.726773	-40.167175
14/06/2006 7:45	145.733285	-40.141302
14/06/2006 12:48	145.905442	-40.010721
14/06/2006 14:15	145.953154	-39.959114
14/06/2006 14:50	145.970079	-39.939125
14/06/2006 18:24	146.032665	-39.78206
14/06/2006 19:33	146.029931	-39.748617
14/06/2006 20:07	146.036939	-39.722495
14/06/2006 20:33	146.041853	-39.704834
14/06/2006 20:37	146.042365	-39.701579
14/06/2006 21:08	146.040563	-39.685651
14/06/2006 22:19	146.027502	-39.64959
14/06/2006 23:42	146.040061	-39.597761
15/06/2006 1:24	146.078416	-39.524586
15/06/2006 7:02	146.31667	-39.175607
15/06/2006 8:12	146.309801	-39.151413
