# Supplementary material for: Use of Anthropogenic Sea Floor Structures by Australian Fur Seals: Potential Positive Ecological Impacts of Marine Industrial Development?
Source: PLoS One. 2015 Jul 1;10(7):e0130581. doi: 10.1371/journal.pone.0130581 (PMC4488539; doi:10.1371/journal.pone.0130581)
Supplement: S1 File — (ZIP) [file pone.0130581.s001.zip › S1GPS Tracks/Seal20-full.csv]

DateTime	Longitude	Latitude
5/06/2009 15:27	146.305687	-39.151417
6/06/2009 2:14	146.29797	-39.224114
6/06/2009 2:30	146.321406	-39.228359
6/06/2009 3:50	146.419519	-39.199989
6/06/2009 5:38	146.507124	-39.227034
6/06/2009 6:43	146.507596	-39.22663
6/06/2009 6:58	146.507899	-39.227644
6/06/2009 7:13	146.506923	-39.22712
6/06/2009 7:28	146.507286	-39.226904
6/06/2009 7:43	146.507212	-39.227339
6/06/2009 7:58	146.50728	-39.227096
6/06/2009 8:13	146.507202	-39.227267
6/06/2009 8:28	146.507145	-39.227301
6/06/2009 8:43	146.507144	-39.227097
6/06/2009 8:58	146.507068	-39.227153
6/06/2009 15:16	146.437592	-39.308169
6/06/2009 17:45	146.33759	-39.359668
7/06/2009 1:14	146.085824	-39.601364
7/06/2009 8:07	146.0149	-39.807142
7/06/2009 9:25	146.014967	-39.824532
7/06/2009 9:40	146.016776	-39.824281
7/06/2009 11:23	146.012169	-39.839107
7/06/2009 14:14	145.981925	-39.880996
7/06/2009 15:04	145.978661	-39.880821
7/06/2009 22:08	145.823641	-39.931753
7/06/2009 23:50	145.864275	-39.91029
8/06/2009 0:33	145.867052	-39.910183
8/06/2009 1:19	145.876626	-39.899144
8/06/2009 2:27	145.866319	-39.919404
8/06/2009 3:35	145.843941	-39.944261
8/06/2009 4:20	145.837138	-39.961412
8/06/2009 4:35	145.832776	-39.959733
8/06/2009 8:14	145.795189	-39.886331
8/06/2009 14:18	145.790507	-39.876711
8/06/2009 15:03	145.770711	-39.878538
8/06/2009 16:13	145.752535	-39.863128
8/06/2009 16:44	145.745175	-39.863142
8/06/2009 17:40	145.747026	-39.855892
8/06/2009 18:47	145.752103	-39.858446
8/06/2009 21:48	145.752882	-39.831327
9/06/2009 0:02	145.771489	-39.822083
9/06/2009 0:50	145.774608	-39.823048
9/06/2009 6:10	145.823234	-39.73662
9/06/2009 15:26	146.263154	-39.225908
9/06/2009 16:44	146.307804	-39.151506
