# Supplementary material for: Use of Anthropogenic Sea Floor Structures by Australian Fur Seals: Potential Positive Ecological Impacts of Marine Industrial Development?
Source: PLoS One. 2015 Jul 1;10(7):e0130581. doi: 10.1371/journal.pone.0130581 (PMC4488539; doi:10.1371/journal.pone.0130581)
Supplement: S1 File — (ZIP) [file pone.0130581.s001.zip › S1GPS Tracks/Seal21-full.csv]

DateTime	Longitude	Latitude
20/06/2009 14:01	146.298397	-39.154711
20/06/2009 18:20	146.222329	-39.307152
20/06/2009 18:45	146.214759	-39.329135
20/06/2009 20:26	146.204357	-39.403934
20/06/2009 21:54	146.195086	-39.465356
20/06/2009 22:21	146.185806	-39.4811
20/06/2009 23:32	146.162064	-39.530084
21/06/2009 1:09	146.146004	-39.605494
21/06/2009 1:24	146.142681	-39.620624
21/06/2009 1:47	146.139772	-39.638016
21/06/2009 2:03	146.138027	-39.652017
21/06/2009 2:49	146.13551	-39.688404
21/06/2009 3:19	146.132214	-39.714166
21/06/2009 3:53	146.13218	-39.741876
21/06/2009 4:41	146.131748	-39.77855
21/06/2009 4:56	146.1337	-39.785502
21/06/2009 5:21	146.144601	-39.802807
21/06/2009 6:03	146.13966	-39.807612
21/06/2009 6:45	146.155629	-39.80159
21/06/2009 7:10	146.164546	-39.790584
21/06/2009 7:53	146.162981	-39.804139
21/06/2009 13:15	146.138735	-39.829266
21/06/2009 14:00	146.143055	-39.826255
21/06/2009 14:25	146.140829	-39.82449
21/06/2009 15:55	146.134603	-39.832832
21/06/2009 16:36	146.134872	-39.837405
21/06/2009 16:51	146.132934	-39.838874
21/06/2009 17:06	146.130268	-39.839951
21/06/2009 21:11	146.190787	-39.77842
21/06/2009 23:15	146.2409	-39.795492
21/06/2009 23:35	146.23603	-39.786356
22/06/2009 0:23	146.248981	-39.770487
22/06/2009 0:43	146.259765	-39.767571
22/06/2009 1:48	146.298306	-39.761468
22/06/2009 2:03	146.29695	-39.755632
22/06/2009 2:24	146.300964	-39.748749
22/06/2009 2:39	146.299835	-39.755499
22/06/2009 3:01	146.307166	-39.767001
22/06/2009 3:22	146.300948	-39.776094
22/06/2009 4:17	146.28331	-39.803492
22/06/2009 4:43	146.278093	-39.818584
22/06/2009 4:58	146.275284	-39.824559
22/06/2009 5:23	146.289222	-39.831595
22/06/2009 5:44	146.274567	-39.833926
22/06/2009 6:05	146.264791	-39.842114
22/06/2009 6:20	146.264639	-39.851491
22/06/2009 6:40	146.262139	-39.861503
22/06/2009 6:57	146.259794	-39.871129
22/06/2009 7:42	146.268048	-39.881904
22/06/2009 7:57	146.26849	-39.883952
22/06/2009 8:22	146.269062	-39.887772
22/06/2009 9:07	146.27261	-39.895739
22/06/2009 10:28	146.272584	-39.905633
22/06/2009 12:36	146.273174	-39.918217
22/06/2009 12:51	146.271754	-39.918947
22/06/2009 13:42	146.265001	-39.919303
22/06/2009 15:23	146.251213	-39.92034
22/06/2009 15:48	146.251826	-39.91818
22/06/2009 16:08	146.251998	-39.917616
22/06/2009 17:18	146.248917	-39.916948
22/06/2009 17:33	146.248589	-39.916905
22/06/2009 19:35	146.245436	-39.917357
22/06/2009 19:50	146.246664	-39.918059
22/06/2009 21:18	146.260205	-39.915937
22/06/2009 21:33	146.267138	-39.916893
22/06/2009 22:27	146.246816	-39.900451
23/06/2009 0:28	146.283166	-39.951765
23/06/2009 0:49	146.283512	-39.95636
23/06/2009 1:13	146.282607	-39.948897
23/06/2009 1:33	146.27963	-39.959014
23/06/2009 1:49	146.269156	-39.962528
23/06/2009 2:18	146.258316	-39.971251
23/06/2009 2:56	146.252392	-39.966681
23/06/2009 4:16	146.261293	-39.948299
23/06/2009 5:02	146.269929	-39.92231
23/06/2009 5:27	146.281817	-39.912582
23/06/2009 5:47	146.292964	-39.90481
23/06/2009 6:02	146.295805	-39.897972
23/06/2009 6:22	146.291694	-39.888688
23/06/2009 6:43	146.298797	-39.878901
23/06/2009 6:58	146.302377	-39.871592
23/06/2009 8:56	146.323473	-39.850624
23/06/2009 13:10	146.340449	-39.895132
23/06/2009 13:50	146.339577	-39.90137
23/06/2009 17:29	146.343394	-39.92423
23/06/2009 18:09	146.342874	-39.92413
23/06/2009 18:39	146.351805	-39.92372
23/06/2009 19:45	146.362597	-39.91627
23/06/2009 20:00	146.364304	-39.913633
23/06/2009 20:27	146.369612	-39.907367
23/06/2009 21:03	146.37899	-39.893905
23/06/2009 22:27	146.374346	-39.884698
23/06/2009 23:09	146.346707	-39.884645
23/06/2009 23:30	146.337585	-39.879717
24/06/2009 0:17	146.309906	-39.895091
24/06/2009 0:59	146.295079	-39.9036
24/06/2009 1:14	146.30273	-39.908929
24/06/2009 2:35	146.304088	-39.898262
24/06/2009 3:02	146.295579	-39.913833
24/06/2009 3:17	146.289323	-39.920823
24/06/2009 3:32	146.280594	-39.924265
24/06/2009 3:47	146.270379	-39.92478
24/06/2009 4:02	146.262644	-39.931944
24/06/2009 4:30	146.273823	-39.947693
24/06/2009 4:52	146.280503	-39.959192
24/06/2009 5:08	146.282041	-39.967403
24/06/2009 5:35	146.284868	-39.972679
24/06/2009 6:21	146.285388	-39.978935
24/06/2009 6:36	146.29306	-39.97637
24/06/2009 6:53	146.285926	-39.969416
24/06/2009 7:36	146.273736	-39.977841
24/06/2009 9:11	146.293952	-39.986354
24/06/2009 12:47	146.325511	-39.997496
24/06/2009 14:23	146.327862	-39.994812
24/06/2009 14:58	146.327182	-39.994992
24/06/2009 16:15	146.325852	-39.995288
24/06/2009 16:30	146.324917	-39.994984
24/06/2009 16:55	146.326151	-39.995012
24/06/2009 22:59	146.311343	-39.965429
24/06/2009 23:29	146.33569	-39.97018
24/06/2009 23:44	146.346354	-39.975995
25/06/2009 0:28	146.375972	-39.976189
25/06/2009 1:10	146.356301	-39.959581
25/06/2009 2:05	146.31013	-39.953672
25/06/2009 2:20	146.298335	-39.952771
25/06/2009 3:12	146.262669	-39.942153
25/06/2009 4:30	146.240998	-39.93275
25/06/2009 5:24	146.24297	-39.939977
25/06/2009 5:49	146.238193	-39.953078
25/06/2009 6:04	146.229044	-39.951997
25/06/2009 7:12	146.203273	-39.960388
25/06/2009 7:27	146.209596	-39.958792
25/06/2009 8:09	146.213435	-39.952315
25/06/2009 11:58	146.227395	-39.92971
25/06/2009 16:45	146.192085	-39.963889
25/06/2009 20:55	146.173763	-39.937017
25/06/2009 21:12	146.172569	-39.930962
25/06/2009 21:31	146.179084	-39.924246
25/06/2009 22:13	146.184154	-39.905046
25/06/2009 23:41	146.20421	-39.862517
26/06/2009 0:54	146.249	-39.846052
26/06/2009 2:02	146.208441	-39.852163
26/06/2009 2:18	146.195854	-39.852073
26/06/2009 5:03	146.128555	-39.787517
26/06/2009 5:23	146.123266	-39.776559
26/06/2009 5:38	146.114003	-39.772601
26/06/2009 5:53	146.10795	-39.770376
26/06/2009 6:41	146.114068	-39.771958
26/06/2009 7:08	146.107548	-39.784076
26/06/2009 8:21	146.097243	-39.770759
26/06/2009 13:15	146.143379	-39.697863
26/06/2009 14:22	146.150495	-39.681252
26/06/2009 15:36	146.152241	-39.664638
26/06/2009 17:23	146.161167	-39.629227
26/06/2009 17:49	146.166726	-39.618083
26/06/2009 18:34	146.171543	-39.610715
26/06/2009 18:51	146.168812	-39.6118
26/06/2009 19:33	146.17425	-39.602539
26/06/2009 20:56	146.185479	-39.581891
26/06/2009 21:11	146.185742	-39.584062
26/06/2009 22:10	146.172221	-39.56346
26/06/2009 22:32	146.166524	-39.552938
26/06/2009 22:56	146.153086	-39.547301
26/06/2009 23:15	146.146073	-39.539511
26/06/2009 23:30	146.147253	-39.533754
26/06/2009 23:45	146.14237	-39.533565
27/06/2009 0:00	146.144655	-39.528331
27/06/2009 0:22	146.154508	-39.531741
27/06/2009 0:37	146.161659	-39.535869
27/06/2009 1:22	146.168735	-39.540094
27/06/2009 1:50	146.187299	-39.538763
27/06/2009 2:05	146.191148	-39.537106
27/06/2009 2:58	146.175059	-39.554552
27/06/2009 4:54	146.183901	-39.635792
27/06/2009 7:33	146.174146	-39.732339
27/06/2009 7:56	146.177129	-39.736708
27/06/2009 8:16	146.179569	-39.731497
27/06/2009 12:12	146.17778	-39.588438
27/06/2009 13:02	146.172402	-39.563362
27/06/2009 13:23	146.169411	-39.550497
27/06/2009 13:43	146.16866	-39.536359
27/06/2009 13:58	146.166878	-39.527104
27/06/2009 14:52	146.166816	-39.500646
27/06/2009 15:46	146.163898	-39.477651
27/06/2009 16:04	146.160818	-39.46925
27/06/2009 16:21	146.157013	-39.462019
27/06/2009 16:45	146.154975	-39.454093
27/06/2009 17:20	146.154316	-39.438849
27/06/2009 17:43	146.153749	-39.43188
27/06/2009 18:39	146.157151	-39.405862
27/06/2009 21:01	146.202468	-39.32902
27/06/2009 21:20	146.214002	-39.327748
27/06/2009 22:49	146.244106	-39.282557
27/06/2009 23:04	146.238081	-39.27462
27/06/2009 23:19	146.245119	-39.26431
27/06/2009 23:45	146.254203	-39.247394
28/06/2009 0:00	146.258542	-39.236081
28/06/2009 0:15	146.263372	-39.224627
28/06/2009 0:35	146.270608	-39.208692
28/06/2009 1:11	146.28341	-39.177256
28/06/2009 1:51	146.299507	-39.154831
