# Supplementary material for: Use of Anthropogenic Sea Floor Structures by Australian Fur Seals: Potential Positive Ecological Impacts of Marine Industrial Development?
Source: PLoS One. 2015 Jul 1;10(7):e0130581. doi: 10.1371/journal.pone.0130581 (PMC4488539; doi:10.1371/journal.pone.0130581)
Supplement: S1 File — (ZIP) [file pone.0130581.s001.zip › S1GPS Tracks/Seal22-full.csv]

DateTime	Longitude	Latitude
7/06/2009 16:45	146.308095	-39.152094
8/06/2009 19:26	146.278673	-39.186792
8/06/2009 21:03	146.243377	-39.2735
9/06/2009 5:57	146.075102	-39.612085
9/06/2009 6:19	146.079206	-39.614137
9/06/2009 9:49	146.076872	-39.636781
9/06/2009 10:14	146.080005	-39.637197
9/06/2009 15:02	146.03838	-39.655047
9/06/2009 17:23	145.996727	-39.680094
9/06/2009 18:03	145.997807	-39.679873
9/06/2009 18:18	145.995417	-39.681633
9/06/2009 18:33	145.992939	-39.683149
9/06/2009 20:37	145.960816	-39.690003
10/06/2009 2:16	145.790605	-39.708519
10/06/2009 6:58	145.753086	-39.753645
10/06/2009 7:38	145.759402	-39.747564
10/06/2009 8:43	145.76577	-39.740595
10/06/2009 11:03	145.771258	-39.740458
10/06/2009 14:43	145.766696	-39.716702
10/06/2009 17:54	145.769622	-39.707861
10/06/2009 19:10	145.774941	-39.707621
10/06/2009 19:28	145.774562	-39.708242
10/06/2009 20:48	145.770888	-39.703339
10/06/2009 21:03	145.769407	-39.699849
10/06/2009 21:29	145.769585	-39.705602
10/06/2009 22:09	145.761392	-39.699663
10/06/2009 23:42	145.732277	-39.721201
11/06/2009 0:51	145.715829	-39.743593
11/06/2009 3:09	145.694058	-39.764772
11/06/2009 3:54	145.666072	-39.77489
11/06/2009 5:37	145.653512	-39.772984
11/06/2009 6:29	145.634295	-39.757563
11/06/2009 7:15	145.623285	-39.756553
11/06/2009 7:41	145.619311	-39.751643
11/06/2009 12:25	145.678168	-39.747534
11/06/2009 13:53	145.690428	-39.751244
11/06/2009 14:18	145.693124	-39.751993
11/06/2009 16:08	145.68723	-39.7242
11/06/2009 17:09	145.702447	-39.712365
11/06/2009 19:18	145.716689	-39.68832
11/06/2009 20:24	145.729872	-39.686833
11/06/2009 21:19	145.735213	-39.688438
11/06/2009 21:42	145.730314	-39.682916
11/06/2009 22:22	145.724645	-39.674883
12/06/2009 0:20	145.669238	-39.670158
12/06/2009 4:13	145.745264	-39.659924
12/06/2009 5:02	145.752187	-39.646358
12/06/2009 5:27	145.756926	-39.643817
12/06/2009 6:18	145.762808	-39.64124
12/06/2009 7:01	145.779991	-39.63835
12/06/2009 7:16	145.787724	-39.636877
12/06/2009 7:33	145.789953	-39.636959
12/06/2009 14:24	146.010666	-39.512522
12/06/2009 15:03	146.021374	-39.502225
12/06/2009 22:09	146.261659	-39.27279
12/06/2009 23:44	146.294349	-39.193269
13/06/2009 0:12	146.297658	-39.164867
13/06/2009 1:07	146.302941	-39.154083
