# Supplementary material for: Use of Anthropogenic Sea Floor Structures by Australian Fur Seals: Potential Positive Ecological Impacts of Marine Industrial Development?
Source: PLoS One. 2015 Jul 1;10(7):e0130581. doi: 10.1371/journal.pone.0130581 (PMC4488539; doi:10.1371/journal.pone.0130581)
Supplement: S1 File — (ZIP) [file pone.0130581.s001.zip › S1GPS Tracks/Seal23-full.csv]

DateTime	Longitude	Latitude
8/06/2009 21:33	146.298696	-39.155039
9/06/2009 18:35	145.921215	-39.588069
9/06/2009 19:47	145.904447	-39.588085
10/06/2009 0:26	145.806139	-39.5496
10/06/2009 1:16	145.792473	-39.549307
10/06/2009 2:51	145.768664	-39.55188
10/06/2009 6:13	145.665082	-39.57068
10/06/2009 6:33	145.654317	-39.570521
10/06/2009 6:55	145.642191	-39.570502
10/06/2009 15:45	145.569972	-39.592951
10/06/2009 16:10	145.574638	-39.593943
10/06/2009 16:31	145.580948	-39.594453
10/06/2009 16:57	145.577306	-39.591957
10/06/2009 17:37	145.565018	-39.593818
10/06/2009 17:57	145.561223	-39.592611
10/06/2009 19:13	145.563098	-39.599508
10/06/2009 20:40	145.543615	-39.606097
10/06/2009 21:37	145.540777	-39.602417
10/06/2009 21:57	145.544867	-39.601291
11/06/2009 0:04	145.565456	-39.605916
11/06/2009 0:49	145.574819	-39.606394
11/06/2009 2:28	145.584563	-39.598762
11/06/2009 3:13	145.580388	-39.596767
11/06/2009 3:53	145.575075	-39.598784
11/06/2009 4:43	145.571162	-39.603876
11/06/2009 5:08	145.570375	-39.606624
11/06/2009 6:18	145.562636	-39.619068
11/06/2009 7:09	145.547215	-39.635048
11/06/2009 8:53	145.519022	-39.632823
11/06/2009 14:14	145.540125	-39.59838
11/06/2009 15:30	145.562188	-39.604263
11/06/2009 18:29	145.516728	-39.61418
11/06/2009 19:32	145.507587	-39.628455
11/06/2009 21:28	145.476489	-39.647629
12/06/2009 0:01	145.462429	-39.682449
12/06/2009 0:41	145.467443	-39.684267
12/06/2009 0:56	145.470498	-39.68498
12/06/2009 2:06	145.483276	-39.687274
12/06/2009 2:21	145.485061	-39.689205
12/06/2009 3:21	145.483273	-39.689248
12/06/2009 3:46	145.47994	-39.689459
12/06/2009 4:31	145.481696	-39.686333
12/06/2009 6:06	145.498855	-39.685584
12/06/2009 7:13	145.505351	-39.674892
12/06/2009 7:38	145.500586	-39.677255
12/06/2009 10:04	145.503392	-39.673547
12/06/2009 15:19	145.492553	-39.655028
12/06/2009 17:21	145.440477	-39.640502
12/06/2009 22:41	145.481082	-39.668118
13/06/2009 0:14	145.499676	-39.688336
13/06/2009 1:24	145.52016	-39.690094
13/06/2009 2:09	145.532855	-39.68978
13/06/2009 2:29	145.53906	-39.689819
13/06/2009 2:49	145.545553	-39.690552
13/06/2009 3:54	145.564916	-39.695353
13/06/2009 4:09	145.56849	-39.696692
13/06/2009 5:19	145.572931	-39.68459
13/06/2009 5:34	145.573105	-39.67987
13/06/2009 5:54	145.574968	-39.673704
13/06/2009 6:19	145.574167	-39.667773
13/06/2009 6:41	145.57682	-39.670761
13/06/2009 7:03	145.571896	-39.665036
13/06/2009 8:12	145.57964	-39.658138
13/06/2009 8:32	145.586772	-39.656218
13/06/2009 9:12	145.604484	-39.651113
13/06/2009 9:52	145.62032	-39.649518
13/06/2009 18:05	145.749689	-39.599837
13/06/2009 19:17	145.758703	-39.579592
13/06/2009 21:47	145.816364	-39.530801
13/06/2009 22:38	145.839444	-39.509785
13/06/2009 23:04	145.848828	-39.498521
14/06/2009 2:31	145.945422	-39.450772
14/06/2009 4:11	146.005879	-39.420477
14/06/2009 5:21	146.06377	-39.381921
14/06/2009 5:46	146.083993	-39.367541
14/06/2009 8:38	146.202934	-39.277413
14/06/2009 12:33	146.299451	-39.154753
