# Supplementary material for: Use of Anthropogenic Sea Floor Structures by Australian Fur Seals: Potential Positive Ecological Impacts of Marine Industrial Development?
Source: PLoS One. 2015 Jul 1;10(7):e0130581. doi: 10.1371/journal.pone.0130581 (PMC4488539; doi:10.1371/journal.pone.0130581)
Supplement: S1 File — (ZIP) [file pone.0130581.s001.zip › S1GPS Tracks/Seal24-full.csv]

DateTime	Longitude	Latitude
15/06/2009 7:55	146.305322	-39.151738
16/06/2009 0:56	146.654149	-39.080355
16/06/2009 4:02	146.784389	-39.048922
16/06/2009 5:46	146.863401	-39.021937
16/06/2009 6:35	146.893788	-39.003356
16/06/2009 7:43	146.949753	-38.981397
16/06/2009 12:46	147.312502	-38.820874
16/06/2009 15:26	147.488021	-38.739857
16/06/2009 18:41	147.626067	-38.694252
16/06/2009 20:58	147.65657	-38.680066
17/06/2009 2:23	147.977338	-38.565455
17/06/2009 3:07	148.021951	-38.55034
17/06/2009 4:31	148.103611	-38.549902
17/06/2009 6:20	148.190948	-38.528446
17/06/2009 6:35	148.202117	-38.522946
17/06/2009 6:55	148.21807	-38.520361
17/06/2009 7:35	148.23468	-38.510758
17/06/2009 8:48	148.288339	-38.491728
17/06/2009 9:08	148.279215	-38.477916
17/06/2009 17:32	148.34277	-38.479663
17/06/2009 17:48	148.342773	-38.478302
17/06/2009 18:03	148.342336	-38.478853
17/06/2009 19:34	148.341835	-38.480907
17/06/2009 19:54	148.338993	-38.485866
17/06/2009 21:11	148.333751	-38.499584
17/06/2009 21:36	148.340641	-38.482255
18/06/2009 0:06	148.307381	-38.50243
18/06/2009 0:26	148.326125	-38.512084
18/06/2009 1:24	148.350796	-38.518524
18/06/2009 3:22	148.373564	-38.509872
18/06/2009 3:42	148.376723	-38.512118
18/06/2009 4:48	148.389364	-38.508841
18/06/2009 5:36	148.351334	-38.48902
18/06/2009 5:51	148.343069	-38.478729
18/06/2009 6:50	148.296413	-38.488176
18/06/2009 7:17	148.296184	-38.46198
18/06/2009 8:00	148.308717	-38.449343
18/06/2009 13:33	148.310328	-38.449524
18/06/2009 13:49	148.310462	-38.448378
18/06/2009 14:36	148.308326	-38.448738
18/06/2009 14:57	148.307763	-38.447594
18/06/2009 15:54	148.302412	-38.449585
18/06/2009 18:10	148.284451	-38.449613
18/06/2009 18:25	148.280818	-38.451465
18/06/2009 21:32	148.216259	-38.446916
18/06/2009 21:47	148.210447	-38.443395
19/06/2009 0:55	148.258331	-38.42265
19/06/2009 1:15	148.271899	-38.415599
19/06/2009 2:34	148.277961	-38.40814
19/06/2009 3:44	148.285449	-38.417472
19/06/2009 5:49	148.338248	-38.386067
19/06/2009 6:59	148.338154	-38.3683
19/06/2009 7:25	148.326355	-38.385253
19/06/2009 8:14	148.322133	-38.403153
19/06/2009 8:42	148.318774	-38.404697
19/06/2009 14:07	148.28772	-38.408344
19/06/2009 14:27	148.295227	-38.40923
19/06/2009 16:55	148.278708	-38.405741
19/06/2009 19:53	148.279283	-38.40913
19/06/2009 20:18	148.275681	-38.414385
20/06/2009 1:27	148.236547	-38.352727
20/06/2009 2:11	148.235307	-38.351582
20/06/2009 7:11	148.330054	-38.358106
20/06/2009 14:56	148.279166	-38.407325
20/06/2009 16:44	148.279645	-38.407727
20/06/2009 19:09	148.279113	-38.411357
20/06/2009 19:24	148.279528	-38.411563
20/06/2009 20:30	148.282545	-38.409826
20/06/2009 23:17	148.236095	-38.456675
21/06/2009 1:10	148.235411	-38.513942
21/06/2009 1:30	148.238771	-38.536571
21/06/2009 1:51	148.23837	-38.557971
21/06/2009 2:48	148.202106	-38.593705
21/06/2009 3:03	148.187963	-38.596722
21/06/2009 3:28	148.187828	-38.596882
21/06/2009 5:26	148.155258	-38.608179
21/06/2009 6:29	148.124026	-38.592669
21/06/2009 6:55	148.10523	-38.593992
21/06/2009 7:38	148.106085	-38.593191
21/06/2009 9:35	148.106085	-38.592959
21/06/2009 13:07	148.102337	-38.590765
21/06/2009 13:52	148.101817	-38.595707
21/06/2009 14:28	148.099891	-38.592741
21/06/2009 14:48	148.100869	-38.598057
21/06/2009 15:03	148.097623	-38.599202
21/06/2009 15:59	148.097926	-38.598831
21/06/2009 16:36	148.100489	-38.592043
21/06/2009 16:51	148.098785	-38.595444
21/06/2009 17:23	148.096836	-38.598251
21/06/2009 17:43	148.100216	-38.595423
21/06/2009 18:15	148.101097	-38.592921
21/06/2009 21:39	148.066946	-38.611359
22/06/2009 3:08	148.082289	-38.666211
22/06/2009 3:50	148.100432	-38.669891
22/06/2009 5:24	148.126242	-38.665334
22/06/2009 6:13	148.139793	-38.635724
22/06/2009 6:28	148.13934	-38.622571
22/06/2009 6:48	148.136881	-38.60689
22/06/2009 7:47	148.144513	-38.595998
22/06/2009 8:14	148.144009	-38.5964
22/06/2009 14:36	148.145472	-38.597424
22/06/2009 14:51	148.147562	-38.596697
22/06/2009 15:39	148.14983	-38.597173
22/06/2009 15:54	148.152136	-38.598657
22/06/2009 16:09	148.156526	-38.596895
22/06/2009 16:29	148.153946	-38.598171
22/06/2009 18:33	148.14814	-38.599558
22/06/2009 22:22	148.135383	-38.597408
22/06/2009 22:42	148.110785	-38.594741
23/06/2009 0:29	148.115545	-38.639253
23/06/2009 1:34	148.156188	-38.673236
23/06/2009 1:51	148.156863	-38.679484
23/06/2009 5:41	148.239676	-38.745184
23/06/2009 6:26	148.284907	-38.787255
23/06/2009 7:37	148.273823	-38.739299
23/06/2009 11:59	148.14624	-38.596408
23/06/2009 12:57	148.145024	-38.595577
23/06/2009 13:50	148.106092	-38.592101
23/06/2009 14:11	148.104868	-38.592863
23/06/2009 15:00	148.107586	-38.592648
23/06/2009 15:26	148.106089	-38.592019
23/06/2009 16:30	148.106482	-38.593253
23/06/2009 17:47	148.10649	-38.593171
23/06/2009 18:15	148.106446	-38.593286
23/06/2009 21:13	148.054455	-38.594551
23/06/2009 21:58	148.024248	-38.605737
24/06/2009 1:27	147.829763	-38.689056
24/06/2009 2:07	147.799615	-38.705424
24/06/2009 4:25	147.75496	-38.733244
24/06/2009 4:40	147.746758	-38.736973
24/06/2009 5:06	147.734061	-38.74154
24/06/2009 5:49	147.717129	-38.751251
24/06/2009 6:34	147.698093	-38.755551
24/06/2009 7:14	147.691785	-38.753366
24/06/2009 7:31	147.692998	-38.759095
24/06/2009 15:10	147.277591	-38.890631
24/06/2009 16:07	147.224897	-38.901361
24/06/2009 16:23	147.210127	-38.903662
24/06/2009 16:39	147.196525	-38.905714
24/06/2009 16:55	147.183078	-38.908037
24/06/2009 17:15	147.170453	-38.909722
24/06/2009 17:30	147.159322	-38.911455
24/06/2009 19:56	147.059281	-38.94221
24/06/2009 20:21	147.040877	-38.951822
24/06/2009 21:02	147.01141	-38.969025
24/06/2009 21:25	146.999036	-38.976175
24/06/2009 23:04	146.90488	-39.020343
25/06/2009 1:33	146.741226	-39.089945
25/06/2009 5:31	146.516978	-39.141696
25/06/2009 8:41	146.347553	-39.163622
25/06/2009 9:36	146.309161	-39.15162
