# Supplementary material for: Use of Anthropogenic Sea Floor Structures by Australian Fur Seals: Potential Positive Ecological Impacts of Marine Industrial Development?
Source: PLoS One. 2015 Jul 1;10(7):e0130581. doi: 10.1371/journal.pone.0130581 (PMC4488539; doi:10.1371/journal.pone.0130581)
Supplement: S1 File — (ZIP) [file pone.0130581.s001.zip › S1GPS Tracks/Seal25-full.csv]

DateTime	Longitude	Latitude
18/06/2009 10:24	146.309871	-39.151833
18/06/2009 21:35	146.344564	-39.161534
18/06/2009 21:59	146.358833	-39.168487
18/06/2009 22:44	146.388214	-39.178095
18/06/2009 23:04	146.40454	-39.181575
18/06/2009 23:19	146.412312	-39.184268
18/06/2009 23:34	146.424733	-39.18641
19/06/2009 0:46	146.473804	-39.198833
19/06/2009 1:06	146.492594	-39.206543
19/06/2009 1:21	146.502423	-39.214587
19/06/2009 1:41	146.509952	-39.227965
19/06/2009 1:56	146.507167	-39.227185
19/06/2009 2:16	146.506916	-39.227241
19/06/2009 2:31	146.507184	-39.226993
19/06/2009 3:11	146.507323	-39.227262
19/06/2009 3:26	146.506832	-39.227381
19/06/2009 16:19	146.542678	-39.22282
19/06/2009 17:29	146.592144	-39.215403
19/06/2009 17:44	146.60645	-39.214079
19/06/2009 18:09	146.627396	-39.20987
19/06/2009 18:24	146.639913	-39.20682
19/06/2009 20:20	146.721995	-39.183499
19/06/2009 21:13	146.767882	-39.177964
19/06/2009 22:26	146.818016	-39.166834
19/06/2009 23:06	146.838185	-39.159701
19/06/2009 23:53	146.881118	-39.142925
20/06/2009 1:32	146.971437	-39.126431
20/06/2009 1:57	146.995719	-39.13785
20/06/2009 3:27	147.021419	-39.198316
20/06/2009 3:42	147.021114	-39.198434
20/06/2009 4:07	147.021637	-39.198673
20/06/2009 4:22	147.021417	-39.198335
20/06/2009 4:37	147.02149	-39.198323
20/06/2009 4:52	147.021359	-39.198351
20/06/2009 5:07	147.021285	-39.198464
20/06/2009 5:22	147.021297	-39.198481
20/06/2009 6:02	147.021419	-39.198414
20/06/2009 18:02	147.021254	-39.198302
20/06/2009 20:12	147.021995	-39.197548
20/06/2009 22:52	147.122581	-39.119239
20/06/2009 23:08	147.131003	-39.111203
21/06/2009 0:27	147.171327	-39.07143
21/06/2009 2:02	147.231173	-39.017798
21/06/2009 2:17	147.242335	-39.009483
21/06/2009 2:57	147.278167	-38.993753
21/06/2009 3:22	147.294276	-38.986212
21/06/2009 3:42	147.308515	-38.980586
21/06/2009 4:58	147.346678	-38.953076
21/06/2009 5:51	147.387953	-38.92478
21/06/2009 6:06	147.394373	-38.914767
21/06/2009 6:55	147.41286	-38.885399
21/06/2009 7:21	147.425867	-38.866624
21/06/2009 7:41	147.430327	-38.861314
21/06/2009 7:56	147.431642	-38.857558
21/06/2009 8:11	147.433923	-38.852405
21/06/2009 9:01	147.443549	-38.821815
21/06/2009 9:21	147.451223	-38.807725
21/06/2009 10:12	147.472099	-38.783917
21/06/2009 10:27	147.478452	-38.775902
21/06/2009 14:14	147.553308	-38.695856
21/06/2009 14:39	147.567632	-38.685922
21/06/2009 15:08	147.580135	-38.675411
21/06/2009 17:06	147.661455	-38.611143
21/06/2009 17:27	147.670358	-38.601411
21/06/2009 17:42	147.677311	-38.594416
21/06/2009 18:02	147.687111	-38.586071
21/06/2009 18:22	147.695851	-38.578675
21/06/2009 18:42	147.70305	-38.571915
21/06/2009 20:40	147.75233	-38.532787
21/06/2009 21:06	147.760912	-38.523558
21/06/2009 21:26	147.765941	-38.515378
21/06/2009 21:41	147.769155	-38.50735
21/06/2009 22:26	147.772742	-38.499832
21/06/2009 22:46	147.772251	-38.499919
21/06/2009 23:51	147.772514	-38.499421
22/06/2009 0:06	147.772563	-38.49926
22/06/2009 0:56	147.767305	-38.51329
22/06/2009 1:16	147.772175	-38.499382
22/06/2009 1:31	147.772195	-38.499619
22/06/2009 1:51	147.773167	-38.500618
22/06/2009 2:06	147.772016	-38.499657
22/06/2009 2:21	147.77932	-38.493051
22/06/2009 2:41	147.772237	-38.499665
22/06/2009 3:01	147.772248	-38.499631
22/06/2009 3:46	147.772249	-38.499513
22/06/2009 4:41	147.77429	-38.499103
22/06/2009 5:01	147.79387	-38.490159
22/06/2009 5:24	147.814938	-38.484038
22/06/2009 5:44	147.831968	-38.470595
22/06/2009 5:59	147.84353	-38.463031
22/06/2009 6:25	147.859708	-38.462579
22/06/2009 7:07	147.879337	-38.450315
22/06/2009 7:48	147.878235	-38.453786
22/06/2009 8:15	147.886225	-38.462315
22/06/2009 8:30	147.886838	-38.465089
22/06/2009 8:55	147.887955	-38.462832
22/06/2009 9:10	147.883987	-38.471915
22/06/2009 9:25	147.875617	-38.480407
22/06/2009 9:40	147.866045	-38.487489
22/06/2009 10:00	147.852792	-38.498014
22/06/2009 10:20	147.841224	-38.507104
22/06/2009 20:40	147.837195	-38.518793
22/06/2009 21:06	147.841293	-38.518081
22/06/2009 21:32	147.847272	-38.522367
22/06/2009 22:15	147.84371	-38.5268
22/06/2009 22:41	147.83307	-38.52918
22/06/2009 23:04	147.829506	-38.520957
22/06/2009 23:24	147.823045	-38.512184
22/06/2009 23:51	147.824711	-38.498659
23/06/2009 0:33	147.829872	-38.480366
23/06/2009 1:21	147.844651	-38.460487
23/06/2009 1:37	147.850246	-38.451986
23/06/2009 4:00	147.863667	-38.452887
23/06/2009 5:47	147.906961	-38.434836
23/06/2009 6:01	147.916361	-38.428545
23/06/2009 6:21	147.928191	-38.4227
23/06/2009 7:30	147.959943	-38.38798
23/06/2009 7:52	147.968858	-38.379839
23/06/2009 8:19	147.984762	-38.372433
23/06/2009 10:55	148.084065	-38.347738
23/06/2009 13:54	148.204968	-38.311362
23/06/2009 14:19	148.214383	-38.312404
23/06/2009 14:39	148.216484	-38.311857
23/06/2009 15:55	148.230891	-38.306995
23/06/2009 16:10	148.241359	-38.304979
23/06/2009 16:35	148.263954	-38.306978
23/06/2009 16:55	148.275648	-38.321577
23/06/2009 18:00	148.295287	-38.375189
23/06/2009 20:12	148.319659	-38.405344
23/06/2009 20:37	148.320092	-38.404393
23/06/2009 20:52	148.320678	-38.404511
23/06/2009 21:07	148.321383	-38.405505
23/06/2009 21:22	148.319365	-38.406661
23/06/2009 22:22	148.315363	-38.412639
23/06/2009 23:05	148.310273	-38.425981
23/06/2009 23:56	148.297833	-38.438702
24/06/2009 0:39	148.30524	-38.448067
24/06/2009 1:29	148.311076	-38.438845
24/06/2009 2:52	148.308372	-38.432495
24/06/2009 3:34	148.298094	-38.41916
24/06/2009 4:45	148.296449	-38.407294
24/06/2009 5:00	148.298419	-38.402719
24/06/2009 5:15	148.306076	-38.397442
24/06/2009 5:31	148.310958	-38.39669
24/06/2009 6:37	148.317885	-38.379598
24/06/2009 6:57	148.323035	-38.397949
24/06/2009 7:12	148.316446	-38.407805
24/06/2009 7:27	148.317222	-38.408087
24/06/2009 7:42	148.320117	-38.40437
24/06/2009 8:02	148.32171	-38.402578
24/06/2009 8:17	148.317394	-38.405947
24/06/2009 9:27	148.318688	-38.402811
24/06/2009 13:07	148.318098	-38.403822
24/06/2009 17:47	148.320055	-38.402494
24/06/2009 18:38	148.322926	-38.399483
24/06/2009 18:54	148.319976	-38.399026
24/06/2009 21:28	148.294351	-38.397667
24/06/2009 22:19	148.291918	-38.414237
24/06/2009 22:34	148.294082	-38.416682
24/06/2009 22:51	148.304352	-38.417987
25/06/2009 0:34	148.281602	-38.414755
25/06/2009 2:11	148.319279	-38.404776
25/06/2009 4:11	148.320069	-38.404284
25/06/2009 5:46	148.320502	-38.40463
25/06/2009 6:12	148.314256	-38.404249
25/06/2009 9:09	148.278229	-38.406786
25/06/2009 9:59	148.278847	-38.406904
25/06/2009 12:10	148.277535	-38.406989
25/06/2009 13:22	148.278183	-38.407053
25/06/2009 14:37	148.278056	-38.406273
25/06/2009 16:17	148.278067	-38.407077
25/06/2009 17:02	148.278251	-38.407087
25/06/2009 17:22	148.278235	-38.407569
25/06/2009 18:05	148.277363	-38.407016
25/06/2009 19:11	148.275735	-38.409343
25/06/2009 19:26	148.273508	-38.410925
25/06/2009 20:57	148.232291	-38.399319
26/06/2009 0:10	148.126495	-38.338599
26/06/2009 0:35	148.079863	-38.335492
26/06/2009 3:54	147.945175	-38.355149
26/06/2009 6:49	147.914375	-38.37858
26/06/2009 7:17	147.900148	-38.37042
26/06/2009 7:37	147.898968	-38.363569
26/06/2009 7:57	147.900327	-38.351762
26/06/2009 8:12	147.905401	-38.347066
26/06/2009 8:37	147.905999	-38.33721
26/06/2009 9:58	147.903526	-38.301934
26/06/2009 15:36	148.026632	-38.192788
26/06/2009 16:01	148.026761	-38.193233
26/06/2009 16:52	148.026576	-38.193647
26/06/2009 19:25	148.024867	-38.194109
26/06/2009 20:41	148.025251	-38.194783
26/06/2009 21:01	148.029105	-38.194841
26/06/2009 21:16	148.02938	-38.196986
27/06/2009 4:11	148.023233	-38.191279
27/06/2009 4:26	148.025225	-38.194034
27/06/2009 4:51	148.025232	-38.19351
27/06/2009 5:06	148.025417	-38.193591
27/06/2009 5:26	148.025166	-38.193374
27/06/2009 5:41	148.026772	-38.1967
27/06/2009 7:47	148.029119	-38.171776
27/06/2009 9:01	148.024718	-38.194087
27/06/2009 10:37	148.025598	-38.194351
27/06/2009 15:08	148.026779	-38.194837
27/06/2009 15:23	148.027169	-38.195571
27/06/2009 22:27	148.026485	-38.231735
27/06/2009 23:09	148.030406	-38.245375
27/06/2009 23:29	148.027641	-38.25219
27/06/2009 23:54	148.02258	-38.263488
28/06/2009 0:41	148.034532	-38.256529
28/06/2009 1:01	148.038769	-38.262608
28/06/2009 2:41	148.041614	-38.254956
28/06/2009 2:56	148.036359	-38.254043
28/06/2009 6:22	147.986104	-38.26874
28/06/2009 6:37	147.987107	-38.265584
28/06/2009 7:46	147.974054	-38.271477
28/06/2009 8:07	147.978499	-38.2651
28/06/2009 8:22	147.981968	-38.261465
28/06/2009 12:18	148.025681	-38.194133
28/06/2009 13:12	148.023365	-38.193291
28/06/2009 13:27	148.0239	-38.195742
28/06/2009 13:44	148.023227	-38.195074
28/06/2009 19:59	147.96122	-38.235693
28/06/2009 20:24	147.945214	-38.249243
28/06/2009 22:07	147.889456	-38.297977
28/06/2009 22:48	147.867072	-38.314555
29/06/2009 2:15	147.765952	-38.383128
29/06/2009 4:03	147.708443	-38.421733
29/06/2009 4:18	147.701931	-38.428271
29/06/2009 4:38	147.688271	-38.434651
29/06/2009 8:24	147.589496	-38.450861
29/06/2009 9:40	147.586182	-38.492649
29/06/2009 11:50	147.570675	-38.550267
29/06/2009 13:04	147.541496	-38.579248
29/06/2009 13:24	147.534236	-38.585047
29/06/2009 13:44	147.524826	-38.595081
29/06/2009 16:21	147.412362	-38.662745
29/06/2009 18:29	147.279683	-38.737778
29/06/2009 19:14	147.256415	-38.749471
29/06/2009 23:30	147.123192	-38.793613
30/06/2009 0:40	147.05083	-38.815681
30/06/2009 1:00	147.025836	-38.822608
30/06/2009 1:15	147.009274	-38.826832
30/06/2009 2:59	146.946843	-38.851123
30/06/2009 4:31	146.825872	-38.907157
30/06/2009 5:11	146.760447	-38.927539
30/06/2009 6:01	146.6822	-38.955196
30/06/2009 6:16	146.680492	-38.955688
30/06/2009 6:31	146.680616	-38.955688
30/06/2009 6:46	146.680282	-38.955675
30/06/2009 7:01	146.67967	-38.957369
30/06/2009 7:16	146.680637	-38.955724
30/06/2009 7:31	146.680535	-38.955633
30/06/2009 7:46	146.680546	-38.955894
30/06/2009 8:01	146.680404	-38.955718
30/06/2009 20:07	146.679003	-38.956029
1/07/2009 1:08	146.679216	-38.959288
1/07/2009 1:23	146.673454	-38.966827
1/07/2009 2:05	146.661109	-38.99304
1/07/2009 2:20	146.658991	-39.000656
1/07/2009 3:16	146.641941	-39.033206
1/07/2009 6:43	146.53176	-39.138505
1/07/2009 8:04	146.485692	-39.151967
1/07/2009 8:49	146.457347	-39.160334
1/07/2009 9:54	146.416385	-39.163287
1/07/2009 12:24	146.308164	-39.151546
