# Supplementary material for: Use of Anthropogenic Sea Floor Structures by Australian Fur Seals: Potential Positive Ecological Impacts of Marine Industrial Development?
Source: PLoS One. 2015 Jul 1;10(7):e0130581. doi: 10.1371/journal.pone.0130581 (PMC4488539; doi:10.1371/journal.pone.0130581)
Supplement: S1 File — (ZIP) [file pone.0130581.s001.zip › S1GPS Tracks/Seal26-full.csv]

DateTime	Longitude	Latitude
20/06/2009 14:18	146.299654	-39.154585
20/06/2009 14:33	146.295962	-39.158661
20/06/2009 16:02	146.214006	-39.209662
20/06/2009 17:17	146.145647	-39.261082
20/06/2009 18:08	146.102309	-39.29722
20/06/2009 18:24	146.08819	-39.310935
20/06/2009 21:26	146.026432	-39.403841
20/06/2009 23:33	146.00279	-39.455018
21/06/2009 0:41	146.000962	-39.449862
21/06/2009 2:35	145.971038	-39.465796
21/06/2009 3:03	145.96341	-39.461408
21/06/2009 4:02	145.960536	-39.451117
21/06/2009 4:46	145.96007	-39.454037
21/06/2009 5:01	145.957856	-39.453807
21/06/2009 6:20	145.942416	-39.460809
21/06/2009 6:35	145.944824	-39.460652
21/06/2009 6:55	145.947741	-39.460946
21/06/2009 7:11	145.946606	-39.460333
21/06/2009 7:38	145.942691	-39.45462
21/06/2009 8:07	145.938873	-39.453571
21/06/2009 9:10	145.930036	-39.45463
21/06/2009 9:57	145.921162	-39.458522
21/06/2009 14:12	145.861501	-39.469292
21/06/2009 15:17	145.794922	-39.468788
21/06/2009 15:32	145.781215	-39.469886
21/06/2009 15:47	145.770033	-39.473896
21/06/2009 16:07	145.755032	-39.482634
21/06/2009 16:34	145.73284	-39.497122
21/06/2009 16:49	145.726747	-39.504949
21/06/2009 17:14	145.711344	-39.520393
21/06/2009 17:54	145.695023	-39.538553
21/06/2009 20:28	145.692011	-39.549435
21/06/2009 21:17	145.660313	-39.56339
21/06/2009 21:39	145.644842	-39.56518
21/06/2009 22:01	145.637062	-39.565308
22/06/2009 0:05	145.60487	-39.613162
22/06/2009 1:18	145.645859	-39.633167
22/06/2009 3:16	145.689453	-39.652843
22/06/2009 6:05	145.750238	-39.595592
22/06/2009 8:22	145.757564	-39.551489
22/06/2009 8:37	145.758772	-39.550819
22/06/2009 15:04	145.780196	-39.498654
22/06/2009 15:25	145.783322	-39.488233
22/06/2009 15:46	145.788234	-39.474873
22/06/2009 16:01	145.793761	-39.467154
22/06/2009 16:26	145.801515	-39.460596
22/06/2009 18:17	145.843085	-39.430147
22/06/2009 19:58	145.91472	-39.415008
23/06/2009 2:13	146.076152	-39.240996
23/06/2009 2:55	146.098595	-39.221476
23/06/2009 5:54	146.178252	-39.140899
23/06/2009 6:45	146.191189	-39.113986
23/06/2009 8:27	146.225264	-39.067645
23/06/2009 8:47	146.236679	-39.054703
23/06/2009 21:09	146.186577	-39.01088
24/06/2009 0:51	146.132955	-39.004996
24/06/2009 1:13	146.121993	-39.002767
24/06/2009 2:21	146.165258	-38.99258
24/06/2009 2:43	146.178894	-38.990067
24/06/2009 3:30	146.207894	-38.997251
24/06/2009 5:55	146.239604	-39.020478
24/06/2009 6:10	146.239386	-39.020632
24/06/2009 17:47	146.236538	-39.01793
24/06/2009 18:02	146.228039	-39.012785
24/06/2009 18:42	146.201686	-39.002667
24/06/2009 23:34	146.087158	-38.908958
25/06/2009 5:25	146.126442	-38.962846
25/06/2009 8:11	146.177264	-39.019859
25/06/2009 10:57	146.201831	-39.04407
25/06/2009 15:15	146.209379	-39.041103
25/06/2009 16:25	146.213341	-39.026256
26/06/2009 22:21	146.129644	-38.999404
26/06/2009 23:45	146.119641	-38.969267
27/06/2009 0:58	146.125184	-38.942842
27/06/2009 1:18	146.111052	-38.944139
27/06/2009 1:33	146.100363	-38.946328
27/06/2009 2:02	146.094554	-38.955277
27/06/2009 2:17	146.09136	-38.959412
27/06/2009 2:59	146.097685	-38.97482
27/06/2009 3:14	146.106701	-38.977867
27/06/2009 4:00	146.126491	-38.990351
27/06/2009 4:43	146.136509	-39.00152
27/06/2009 5:28	146.142552	-39.014142
27/06/2009 5:51	146.14512	-39.020723
27/06/2009 6:39	146.14531	-39.028385
27/06/2009 8:45	146.19709	-39.041617
27/06/2009 11:41	146.20192	-39.074022
27/06/2009 11:56	146.20034	-39.078257
27/06/2009 12:40	146.204268	-39.093528
27/06/2009 13:57	146.209966	-39.111531
27/06/2009 15:59	146.212943	-39.113375
27/06/2009 16:39	146.211204	-39.116635
27/06/2009 17:20	146.207935	-39.116462
27/06/2009 17:35	146.205681	-39.119265
27/06/2009 17:53	146.209785	-39.120835
27/06/2009 18:13	146.211198	-39.117741
27/06/2009 18:40	146.216446	-39.117418
27/06/2009 19:02	146.212271	-39.118673
27/06/2009 19:17	146.212028	-39.121285
27/06/2009 20:01	146.217586	-39.132666
27/06/2009 20:16	146.223884	-39.134136
27/06/2009 20:42	146.243677	-39.141708
27/06/2009 21:56	146.275157	-39.149629
27/06/2009 22:36	146.304692	-39.151745
