# Supplementary material for: Use of Anthropogenic Sea Floor Structures by Australian Fur Seals: Potential Positive Ecological Impacts of Marine Industrial Development?
Source: PLoS One. 2015 Jul 1;10(7):e0130581. doi: 10.1371/journal.pone.0130581 (PMC4488539; doi:10.1371/journal.pone.0130581)
Supplement: S1 File — (ZIP) [file pone.0130581.s001.zip › S1GPS Tracks/Seal27-full.csv]

DateTime	Longitude	Latitude
21/06/2009 15:14	146.307858	-39.156563
21/06/2009 16:32	146.330711	-39.14461
21/06/2009 16:52	146.333553	-39.139478
21/06/2009 17:07	146.334329	-39.133719
21/06/2009 17:58	146.359393	-39.131629
22/06/2009 0:11	146.500783	-39.099004
22/06/2009 1:27	146.531828	-39.066272
22/06/2009 2:36	146.541871	-39.053189
22/06/2009 3:21	146.556406	-39.03503
22/06/2009 4:27	146.566989	-39.025543
22/06/2009 4:42	146.568079	-39.023374
22/06/2009 5:29	146.579148	-39.020126
22/06/2009 5:49	146.585589	-39.019421
22/06/2009 6:09	146.586419	-39.013774
22/06/2009 6:59	146.596515	-39.003616
22/06/2009 7:44	146.602454	-38.983777
22/06/2009 11:32	146.623816	-38.94399
22/06/2009 12:14	146.624056	-38.943421
22/06/2009 20:47	146.653498	-38.912944
22/06/2009 22:07	146.680211	-38.953274
22/06/2009 22:22	146.679863	-38.953437
22/06/2009 22:37	146.679574	-38.953597
22/06/2009 22:52	146.679802	-38.953225
22/06/2009 23:07	146.679818	-38.953476
22/06/2009 23:22	146.680027	-38.953508
22/06/2009 23:37	146.680069	-38.95313
22/06/2009 23:52	146.680187	-38.953221
23/06/2009 0:07	146.679967	-38.953345
24/06/2009 0:25	146.679158	-38.953889
24/06/2009 7:50	146.704447	-38.925286
24/06/2009 14:19	146.807476	-38.822701
24/06/2009 15:24	146.808743	-38.823799
24/06/2009 16:12	146.808624	-38.823685
24/06/2009 19:40	146.819916	-38.808684
24/06/2009 20:00	146.825591	-38.805362
24/06/2009 23:43	146.814116	-38.793932
25/06/2009 0:18	146.807034	-38.795995
25/06/2009 1:36	146.817244	-38.785485
25/06/2009 2:28	146.819389	-38.78091
25/06/2009 2:48	146.820994	-38.779269
25/06/2009 3:04	146.8229	-38.776843
25/06/2009 3:46	146.826508	-38.772181
25/06/2009 4:02	146.830369	-38.770267
25/06/2009 4:23	146.839433	-38.76677
25/06/2009 5:01	146.857173	-38.757316
25/06/2009 5:26	146.872896	-38.749183
25/06/2009 6:14	146.903174	-38.732102
25/06/2009 6:32	146.91328	-38.727257
25/06/2009 7:50	146.961421	-38.692005
25/06/2009 8:36	146.970489	-38.695463
25/06/2009 8:51	146.976204	-38.693391
25/06/2009 12:51	147.01494	-38.659173
25/06/2009 13:37	147.020344	-38.654781
25/06/2009 14:36	147.022899	-38.650019
25/06/2009 15:14	147.023849	-38.64596
25/06/2009 15:29	147.026696	-38.64563
25/06/2009 23:17	147.07434	-38.623714
26/06/2009 1:08	147.077568	-38.632959
26/06/2009 1:28	147.077492	-38.63793
26/06/2009 2:10	147.081804	-38.65031
26/06/2009 2:25	147.079932	-38.656762
26/06/2009 2:50	147.075412	-38.665442
26/06/2009 5:05	147.060635	-38.678856
26/06/2009 5:21	147.058693	-38.677153
26/06/2009 6:06	147.057449	-38.667202
26/06/2009 6:51	147.068468	-38.651416
26/06/2009 7:07	147.06931	-38.647069
26/06/2009 7:27	147.073382	-38.642958
26/06/2009 12:12	147.120373	-38.564212
26/06/2009 13:42	147.120677	-38.564738
26/06/2009 13:57	147.121752	-38.562758
26/06/2009 15:22	147.11508	-38.563607
26/06/2009 16:04	147.122864	-38.561861
26/06/2009 20:52	147.167866	-38.550757
26/06/2009 21:28	147.175811	-38.550504
27/06/2009 0:21	147.182762	-38.549145
27/06/2009 1:14	147.169691	-38.556997
27/06/2009 1:54	147.146561	-38.559073
27/06/2009 2:23	147.130354	-38.568629
27/06/2009 3:14	147.112814	-38.574394
27/06/2009 3:30	147.113427	-38.575453
27/06/2009 3:47	147.117797	-38.574909
27/06/2009 4:09	147.123655	-38.57323
27/06/2009 4:40	147.122777	-38.574457
27/06/2009 4:57	147.123972	-38.572466
27/06/2009 5:19	147.124922	-38.57235
27/06/2009 5:39	147.126237	-38.570847
27/06/2009 5:55	147.12851	-38.570039
27/06/2009 6:39	147.133332	-38.563735
27/06/2009 7:04	147.140908	-38.560375
27/06/2009 7:27	147.147133	-38.560246
27/06/2009 7:50	147.153833	-38.556424
27/06/2009 8:35	147.165793	-38.552471
27/06/2009 10:28	147.166568	-38.553903
27/06/2009 15:17	147.162148	-38.552856
27/06/2009 16:02	147.164008	-38.551414
27/06/2009 16:33	147.168524	-38.550718
27/06/2009 16:56	147.171798	-38.55177
27/06/2009 17:20	147.170751	-38.552554
27/06/2009 18:16	147.176861	-38.549825
27/06/2009 18:59	147.173207	-38.548594
27/06/2009 19:49	147.171118	-38.549588
28/06/2009 0:54	147.197867	-38.56639
28/06/2009 2:23	147.185945	-38.577729
28/06/2009 3:13	147.164876	-38.593132
28/06/2009 3:39	147.153665	-38.599426
28/06/2009 4:14	147.137223	-38.611611
28/06/2009 9:08	147.033224	-38.703267
28/06/2009 12:42	146.987352	-38.72964
28/06/2009 13:35	146.968789	-38.737286
28/06/2009 15:31	146.917223	-38.764625
28/06/2009 15:57	146.906333	-38.767646
28/06/2009 16:14	146.898999	-38.771618
28/06/2009 18:38	146.831683	-38.812498
29/06/2009 1:02	146.680326	-38.953368
29/06/2009 1:17	146.67873	-38.953213
29/06/2009 1:32	146.680458	-38.953435
29/06/2009 1:47	146.680205	-38.953419
29/06/2009 2:02	146.680319	-38.953454
29/06/2009 2:17	146.68044	-38.953487
29/06/2009 2:32	146.681935	-38.951855
29/06/2009 14:57	146.680574	-38.953523
29/06/2009 19:34	146.617712	-38.99066
29/06/2009 19:50	146.603678	-38.998888
29/06/2009 20:17	146.585138	-39.010697
29/06/2009 23:26	146.539568	-39.060275
29/06/2009 23:51	146.53825	-39.062477
30/06/2009 0:42	146.533776	-39.074862
30/06/2009 1:09	146.534212	-39.081186
30/06/2009 1:36	146.534925	-39.08631
30/06/2009 3:39	146.473793	-39.124087
30/06/2009 4:02	146.456895	-39.131244
30/06/2009 5:20	146.392843	-39.148456
30/06/2009 6:05	146.353569	-39.14813
30/06/2009 7:11	146.308799	-39.151571
