# Supplementary material for: Use of Anthropogenic Sea Floor Structures by Australian Fur Seals: Potential Positive Ecological Impacts of Marine Industrial Development?
Source: PLoS One. 2015 Jul 1;10(7):e0130581. doi: 10.1371/journal.pone.0130581 (PMC4488539; doi:10.1371/journal.pone.0130581)
Supplement: S1 File — (ZIP) [file pone.0130581.s001.zip › S1GPS Tracks/Seal28-full.csv]

DateTime	Longitude	Latitude
27/06/2009 14:24	146.305346	-39.151801
27/06/2009 18:42	146.219211	-39.23938
27/06/2009 19:31	146.195641	-39.268776
27/06/2009 19:47	146.187785	-39.278335
27/06/2009 20:08	146.179812	-39.291779
27/06/2009 23:41	146.115465	-39.401124
28/06/2009 0:06	146.124858	-39.405272
28/06/2009 1:12	146.114057	-39.410859
28/06/2009 1:27	146.11365	-39.412694
28/06/2009 1:42	146.113308	-39.414525
28/06/2009 2:02	146.112007	-39.417486
28/06/2009 2:22	146.111054	-39.421012
28/06/2009 3:02	146.108655	-39.429396
28/06/2009 3:17	146.109211	-39.431827
28/06/2009 3:32	146.10983	-39.434546
28/06/2009 14:36	145.880469	-39.910046
28/06/2009 21:43	145.648188	-40.263799
28/06/2009 22:44	145.636089	-40.296441
29/06/2009 0:40	145.646886	-40.31503
29/06/2009 1:05	145.627555	-40.318425
29/06/2009 1:25	145.629136	-40.3201
29/06/2009 1:45	145.632577	-40.321642
29/06/2009 2:26	145.636795	-40.329531
29/06/2009 2:46	145.633828	-40.33694
29/06/2009 6:06	145.595579	-40.37814
29/06/2009 10:38	145.519573	-40.479667
29/06/2009 12:34	145.479297	-40.528889
29/06/2009 13:33	145.459304	-40.558642
29/06/2009 13:55	145.455165	-40.567519
29/06/2009 17:25	145.315736	-40.733819
29/06/2009 17:51	145.29841	-40.736538
29/06/2009 18:06	145.298131	-40.736555
29/06/2009 18:36	145.29962	-40.737178
29/06/2009 18:51	145.297697	-40.735954
29/06/2009 19:11	145.298408	-40.736093
29/06/2009 19:26	145.298724	-40.736249
29/06/2009 19:41	145.298239	-40.736225
29/06/2009 19:56	145.298502	-40.736503
29/06/2009 20:11	145.298306	-40.736395
30/06/2009 12:37	145.401041	-40.689724
30/06/2009 12:58	145.411458	-40.690492
30/06/2009 13:18	145.419184	-40.686134
30/06/2009 14:08	145.436642	-40.687619
30/06/2009 14:32	145.449489	-40.685945
30/06/2009 14:58	145.461554	-40.683421
30/06/2009 16:16	145.493581	-40.672804
30/06/2009 16:36	145.500709	-40.669436
30/06/2009 17:23	145.515437	-40.669039
30/06/2009 18:04	145.531083	-40.671036
30/06/2009 18:24	145.540111	-40.670559
30/06/2009 18:44	145.548482	-40.66748
30/06/2009 19:07	145.558849	-40.663416
30/06/2009 20:22	145.58568	-40.653897
30/06/2009 21:09	145.60026	-40.636346
30/06/2009 22:02	145.621225	-40.629052
30/06/2009 22:20	145.624915	-40.629009
1/07/2009 0:51	145.669581	-40.618001
1/07/2009 5:59	145.668804	-40.560915
1/07/2009 8:51	145.636106	-40.546312
1/07/2009 9:58	145.631124	-40.536521
1/07/2009 10:39	145.631077	-40.532375
1/07/2009 10:57	145.631826	-40.531147
1/07/2009 14:56	145.636094	-40.520654
1/07/2009 15:40	145.636368	-40.515526
1/07/2009 16:22	145.637348	-40.516344
1/07/2009 17:11	145.636354	-40.515629
1/07/2009 17:52	145.642907	-40.514329
1/07/2009 18:07	145.644374	-40.515488
1/07/2009 18:27	145.64577	-40.516182
1/07/2009 18:47	145.65069	-40.520033
1/07/2009 19:02	145.653097	-40.522366
1/07/2009 20:23	145.658632	-40.536416
1/07/2009 22:16	145.641685	-40.529806
2/07/2009 0:36	145.654956	-40.526667
2/07/2009 3:08	145.671116	-40.537862
2/07/2009 3:34	145.677031	-40.534375
2/07/2009 3:49	145.678768	-40.533808
2/07/2009 4:17	145.680815	-40.540595
2/07/2009 4:38	145.678309	-40.541106
2/07/2009 5:23	145.670343	-40.545053
2/07/2009 5:43	145.676199	-40.541764
2/07/2009 8:13	145.668267	-40.554938
2/07/2009 14:01	145.643245	-40.549343
2/07/2009 14:44	145.635392	-40.542603
2/07/2009 15:42	145.640413	-40.539394
2/07/2009 16:00	145.638865	-40.545506
2/07/2009 16:20	145.636735	-40.552728
2/07/2009 16:40	145.638591	-40.556645
2/07/2009 19:16	145.643315	-40.575957
2/07/2009 19:41	145.640422	-40.575523
2/07/2009 20:01	145.638242	-40.574041
2/07/2009 20:26	145.634986	-40.572334
3/07/2009 0:41	145.669284	-40.556618
3/07/2009 5:47	145.69279	-40.519096
3/07/2009 6:19	145.685015	-40.517849
3/07/2009 6:34	145.68204	-40.517953
3/07/2009 7:30	145.667835	-40.524634
3/07/2009 7:46	145.661003	-40.526217
3/07/2009 8:46	145.647736	-40.527745
3/07/2009 9:51	145.637224	-40.523437
3/07/2009 13:02	145.569108	-40.568752
3/07/2009 17:04	145.547576	-40.567676
3/07/2009 18:59	145.523728	-40.613402
3/07/2009 19:14	145.515039	-40.619612
3/07/2009 20:05	145.491583	-40.632982
3/07/2009 23:59	145.350196	-40.714495
4/07/2009 1:11	145.297948	-40.736198
4/07/2009 1:26	145.298159	-40.736192
4/07/2009 1:41	145.298127	-40.73663
4/07/2009 1:56	145.298368	-40.736416
4/07/2009 2:11	145.298162	-40.736753
4/07/2009 2:26	145.298676	-40.73666
4/07/2009 2:41	145.298269	-40.73645
4/07/2009 2:56	145.298182	-40.736669
4/07/2009 15:02	145.298065	-40.736816
4/07/2009 19:13	145.300627	-40.736096
4/07/2009 19:28	145.299724	-40.735692
4/07/2009 19:43	145.298028	-40.736051
4/07/2009 19:58	145.298278	-40.736009
4/07/2009 20:13	145.298402	-40.736008
4/07/2009 20:28	145.298724	-40.736375
4/07/2009 20:43	145.298219	-40.736039
4/07/2009 20:58	145.298002	-40.735972
4/07/2009 21:13	145.298142	-40.736224
5/07/2009 9:13	145.298283	-40.735965
6/07/2009 0:21	145.503451	-40.527246
6/07/2009 0:49	145.51538	-40.512524
6/07/2009 1:36	145.533368	-40.491468
6/07/2009 2:39	145.546222	-40.479249
6/07/2009 5:02	145.58794	-40.485421
6/07/2009 15:58	145.679629	-40.520416
6/07/2009 16:43	145.675967	-40.516617
6/07/2009 20:43	145.682433	-40.524795
6/07/2009 21:09	145.679643	-40.518356
6/07/2009 21:40	145.682801	-40.506112
6/07/2009 23:31	145.719587	-40.463779
6/07/2009 23:48	145.73168	-40.465905
7/07/2009 1:17	145.746113	-40.501374
7/07/2009 1:37	145.744489	-40.510304
7/07/2009 1:52	145.744799	-40.51741
7/07/2009 2:40	145.737942	-40.532005
7/07/2009 3:58	145.694406	-40.541294
7/07/2009 4:13	145.686107	-40.542645
7/07/2009 4:28	145.680223	-40.547601
7/07/2009 4:46	145.681857	-40.552405
7/07/2009 5:13	145.688796	-40.55441
7/07/2009 6:24	145.682791	-40.567068
7/07/2009 11:29	145.648836	-40.546561
7/07/2009 13:03	145.654751	-40.546067
7/07/2009 21:54	145.647222	-40.455561
7/07/2009 23:07	145.639935	-40.45219
8/07/2009 0:29	145.631406	-40.446086
8/07/2009 6:30	145.564244	-40.341887
8/07/2009 11:23	145.559563	-40.274294
8/07/2009 13:05	145.568631	-40.280692
8/07/2009 14:08	145.565594	-40.275469
8/07/2009 15:38	145.569794	-40.260291
8/07/2009 16:13	145.559906	-40.258212
8/07/2009 17:01	145.563532	-40.261386
8/07/2009 17:49	145.56495	-40.259641
8/07/2009 18:10	145.567215	-40.263342
8/07/2009 21:27	145.56512	-40.239065
8/07/2009 21:58	145.558801	-40.2319
8/07/2009 22:27	145.561268	-40.227658
9/07/2009 0:07	145.570255	-40.191943
9/07/2009 1:03	145.566206	-40.167487
9/07/2009 3:55	145.57347	-40.095573
9/07/2009 6:37	145.578847	-40.023796
9/07/2009 12:29	145.605083	-39.91937
9/07/2009 12:51	145.598997	-39.915206
9/07/2009 16:11	145.624245	-39.875643
9/07/2009 16:54	145.627651	-39.865452
9/07/2009 20:53	145.688847	-39.792348
10/07/2009 0:12	145.762371	-39.728252
10/07/2009 1:31	145.802151	-39.708048
10/07/2009 5:41	145.966293	-39.611746
10/07/2009 10:37	146.124601	-39.493708
10/07/2009 16:48	146.227596	-39.321858
10/07/2009 18:12	146.257873	-39.276925
10/07/2009 21:52	146.305762	-39.151119
