# Supplementary material for: Use of Anthropogenic Sea Floor Structures by Australian Fur Seals: Potential Positive Ecological Impacts of Marine Industrial Development?
Source: PLoS One. 2015 Jul 1;10(7):e0130581. doi: 10.1371/journal.pone.0130581 (PMC4488539; doi:10.1371/journal.pone.0130581)
Supplement: S1 File — (ZIP) [file pone.0130581.s001.zip › S1GPS Tracks/Seal29-full.csv]

DateTime	Longitude	Latitude
9/07/2009 6:11	146.299287	-39.154613
9/07/2009 11:10	146.230546	-39.237315
9/07/2009 13:36	146.164731	-39.369531
9/07/2009 15:35	146.143927	-39.454951
9/07/2009 18:04	146.119258	-39.564723
10/07/2009 0:21	146.166347	-39.857151
10/07/2009 1:41	146.199398	-39.838506
10/07/2009 2:29	146.210914	-39.814466
10/07/2009 5:32	146.197598	-39.854593
10/07/2009 6:13	146.182371	-39.879127
10/07/2009 6:30	146.174212	-39.894237
10/07/2009 12:01	145.940153	-40.169644
10/07/2009 12:18	145.940639	-40.170939
10/07/2009 13:53	145.924966	-40.183656
10/07/2009 15:16	145.908621	-40.195288
10/07/2009 15:38	145.908969	-40.192235
10/07/2009 15:54	145.905944	-40.19839
10/07/2009 19:38	145.893465	-40.225383
10/07/2009 20:47	145.833676	-40.265419
10/07/2009 21:28	145.819011	-40.28155
10/07/2009 22:15	145.825211	-40.285984
10/07/2009 22:58	145.819567	-40.301804
11/07/2009 3:36	145.613283	-40.4718
11/07/2009 4:18	145.575605	-40.492037
11/07/2009 7:24	145.461106	-40.593588
11/07/2009 8:46	145.398377	-40.648965
11/07/2009 12:58	145.297888	-40.736656
11/07/2009 13:13	145.297907	-40.736707
11/07/2009 13:28	145.297946	-40.736365
11/07/2009 13:43	145.297709	-40.7367
11/07/2009 13:58	145.297946	-40.736495
11/07/2009 14:13	145.297898	-40.736766
11/07/2009 14:28	145.297824	-40.736662
11/07/2009 14:43	145.29788	-40.736582
11/07/2009 14:58	145.29802	-40.736415
11/07/2009 15:13	145.297691	-40.7361
11/07/2009 15:28	145.297993	-40.73646
11/07/2009 15:43	145.298109	-40.736518
11/07/2009 15:58	145.297606	-40.736143
11/07/2009 16:13	145.29783	-40.736381
11/07/2009 16:28	145.298061	-40.736278
11/07/2009 16:43	145.298067	-40.736457
11/07/2009 16:58	145.297944	-40.736531
11/07/2009 17:13	145.298085	-40.736597
11/07/2009 17:28	145.29811	-40.736508
11/07/2009 17:43	145.298144	-40.736443
12/07/2009 5:47	145.297958	-40.7362
12/07/2009 14:25	145.542512	-40.717045
12/07/2009 21:47	145.673841	-40.510627
12/07/2009 23:16	145.693417	-40.506478
12/07/2009 23:32	145.704645	-40.500978
13/07/2009 0:00	145.731622	-40.490146
13/07/2009 0:26	145.754459	-40.487649
13/07/2009 1:17	145.799418	-40.468006
13/07/2009 3:46	145.858663	-40.465355
13/07/2009 5:41	145.859	-40.518925
13/07/2009 6:35	145.831223	-40.547233
13/07/2009 11:27	145.815593	-40.569081
13/07/2009 13:00	145.808008	-40.574875
13/07/2009 15:35	145.759931	-40.515227
13/07/2009 17:22	145.716988	-40.464298
13/07/2009 22:25	145.726138	-40.32701
13/07/2009 22:51	145.729895	-40.324983
13/07/2009 23:41	145.716582	-40.330744
14/07/2009 0:01	145.717696	-40.321664
14/07/2009 0:24	145.711879	-40.312181
14/07/2009 1:04	145.702595	-40.291609
14/07/2009 1:24	145.700455	-40.290229
14/07/2009 5:52	145.714433	-40.280151
14/07/2009 14:37	145.458429	-40.264591
14/07/2009 15:03	145.449793	-40.258017
14/07/2009 16:44	145.427812	-40.233719
14/07/2009 17:04	145.430475	-40.228502
14/07/2009 18:22	145.431019	-40.194474
14/07/2009 18:40	145.4284	-40.18689
14/07/2009 18:55	145.426232	-40.182922
14/07/2009 20:52	145.402436	-40.121349
14/07/2009 22:28	145.392131	-40.078119
14/07/2009 22:48	145.398171	-40.062771
14/07/2009 23:10	145.402918	-40.045655
14/07/2009 23:36	145.408854	-40.0289
15/07/2009 0:01	145.416749	-40.0084
15/07/2009 0:29	145.431011	-39.986442
15/07/2009 0:44	145.438904	-39.974081
15/07/2009 1:04	145.448864	-39.954903
15/07/2009 3:01	145.533861	-39.849979
15/07/2009 5:43	145.675724	-39.812531
15/07/2009 6:09	145.693874	-39.831676
15/07/2009 9:15	145.674486	-39.832051
15/07/2009 10:40	145.667454	-39.828624
15/07/2009 11:05	145.666958	-39.830794
15/07/2009 12:10	145.676151	-39.830374
15/07/2009 12:56	145.681733	-39.822023
15/07/2009 14:11	145.741338	-39.830748
15/07/2009 14:27	145.755026	-39.835831
15/07/2009 15:35	145.786642	-39.83895
15/07/2009 17:07	145.832227	-39.804577
15/07/2009 19:58	145.930635	-39.744203
15/07/2009 21:05	145.91797	-39.739622
15/07/2009 21:20	145.914734	-39.744167
15/07/2009 21:45	145.913339	-39.727338
15/07/2009 23:42	145.924337	-39.699685
15/07/2009 23:57	145.928048	-39.68756
16/07/2009 1:02	145.953381	-39.639217
16/07/2009 2:17	145.992082	-39.579657
16/07/2009 3:22	146.034709	-39.527895
16/07/2009 4:02	146.065608	-39.500047
16/07/2009 4:17	146.0748	-39.494409
16/07/2009 5:56	146.149399	-39.44245
16/07/2009 6:36	146.182658	-39.418466
16/07/2009 7:06	146.201873	-39.395744
16/07/2009 11:41	146.300836	-39.152503
