# Supplementary material for: Use of Anthropogenic Sea Floor Structures by Australian Fur Seals: Potential Positive Ecological Impacts of Marine Industrial Development?
Source: PLoS One. 2015 Jul 1;10(7):e0130581. doi: 10.1371/journal.pone.0130581 (PMC4488539; doi:10.1371/journal.pone.0130581)
Supplement: S1 File — (ZIP) [file pone.0130581.s001.zip › S1GPS Tracks/Seal3-full.csv]

DateTime	Longitude	Latitude
25/04/2007 18:04	146.29823	-39.155436
25/04/2007 21:19	146.194494	-39.22358
25/04/2007 21:51	146.152017	-39.240252
25/04/2007 22:11	146.122859	-39.255779
26/04/2007 0:11	145.969724	-39.332111
26/04/2007 1:20	145.875827	-39.367141
26/04/2007 1:37	145.851557	-39.37322
26/04/2007 2:27	145.792622	-39.398985
26/04/2007 3:01	145.772485	-39.389294
26/04/2007 3:16	145.765179	-39.3861
26/04/2007 3:35	145.756719	-39.382038
26/04/2007 4:47	145.720402	-39.378054
26/04/2007 5:19	145.70349	-39.377436
26/04/2007 5:54	145.686182	-39.373867
26/04/2007 6:09	145.676822	-39.375544
26/04/2007 6:25	145.673183	-39.374516
26/04/2007 6:40	145.660814	-39.380681
26/04/2007 7:10	145.645639	-39.383037
26/04/2007 7:25	145.643836	-39.384836
26/04/2007 7:41	145.634209	-39.387491
26/04/2007 8:44	145.59213	-39.400374
26/04/2007 8:59	145.583343	-39.405294
26/04/2007 9:14	145.576199	-39.408864
26/04/2007 9:29	145.568553	-39.414142
26/04/2007 9:44	145.55914	-39.4231
26/04/2007 9:59	145.552835	-39.429143
26/04/2007 10:14	145.549132	-39.433254
26/04/2007 10:44	145.540719	-39.433009
26/04/2007 10:59	145.53893	-39.434244
26/04/2007 11:14	145.536308	-39.439017
26/04/2007 11:30	145.534591	-39.444349
26/04/2007 12:01	145.529	-39.45496
26/04/2007 13:02	145.515214	-39.474083
26/04/2007 13:49	145.510456	-39.486754
26/04/2007 14:35	145.504664	-39.491564
26/04/2007 14:51	145.499828	-39.494561
26/04/2007 15:06	145.495915	-39.49513
26/04/2007 16:11	145.501271	-39.52192
26/04/2007 16:26	145.502764	-39.526385
26/04/2007 16:41	145.505302	-39.529618
26/04/2007 16:56	145.506965	-39.534196
26/04/2007 17:28	145.506914	-39.54234
26/04/2007 18:30	145.508523	-39.553173
26/04/2007 18:46	145.511939	-39.555689
26/04/2007 20:21	145.487412	-39.581553
26/04/2007 20:52	145.502515	-39.581937
26/04/2007 21:08	145.510363	-39.577678
26/04/2007 21:43	145.525284	-39.574278
26/04/2007 22:20	145.540493	-39.565933
26/04/2007 22:36	145.546612	-39.559842
26/04/2007 22:53	145.551251	-39.549989
26/04/2007 23:08	145.553918	-39.543572
26/04/2007 23:25	145.545601	-39.536807
26/04/2007 23:41	145.534925	-39.531908
26/04/2007 23:58	145.520204	-39.528585
27/04/2007 1:22	145.455924	-39.544743
27/04/2007 3:11	145.381536	-39.552776
27/04/2007 3:48	145.350496	-39.555099
27/04/2007 4:39	145.341303	-39.587646
27/04/2007 4:58	145.333422	-39.591166
27/04/2007 5:34	145.332874	-39.614499
27/04/2007 5:49	145.331855	-39.618789
27/04/2007 6:07	145.347798	-39.627377
27/04/2007 6:39	145.363653	-39.644954
27/04/2007 6:57	145.373546	-39.655672
27/04/2007 7:35	145.401927	-39.667444
27/04/2007 7:51	145.4111	-39.666395
27/04/2007 8:08	145.417431	-39.666295
27/04/2007 8:23	145.424162	-39.662593
27/04/2007 8:54	145.422612	-39.664199
27/04/2007 9:09	145.432554	-39.667946
27/04/2007 9:24	145.431844	-39.662622
27/04/2007 9:39	145.435523	-39.661772
27/04/2007 9:55	145.437947	-39.660566
27/04/2007 10:11	145.440527	-39.659104
27/04/2007 10:27	145.443385	-39.65899
27/04/2007 10:43	145.447081	-39.658399
27/04/2007 10:59	145.449562	-39.657301
27/04/2007 11:14	145.450394	-39.657484
27/04/2007 11:44	145.451818	-39.656358
27/04/2007 11:59	145.456266	-39.655093
27/04/2007 12:14	145.454823	-39.654062
27/04/2007 12:30	145.455593	-39.651557
27/04/2007 12:45	145.458074	-39.64924
27/04/2007 13:17	145.464796	-39.650274
27/04/2007 13:32	145.463648	-39.649069
27/04/2007 14:19	145.466921	-39.648005
27/04/2007 14:50	145.468782	-39.646745
27/04/2007 15:07	145.471683	-39.643813
27/04/2007 15:22	145.474216	-39.64561
27/04/2007 15:37	145.472631	-39.646058
27/04/2007 15:52	145.474556	-39.646271
27/04/2007 16:08	145.475026	-39.649999
27/04/2007 16:23	145.477366	-39.6516
27/04/2007 16:57	145.478399	-39.650303
27/04/2007 17:45	145.479987	-39.645044
27/04/2007 18:00	145.47549	-39.620694
27/04/2007 18:48	145.483293	-39.635727
27/04/2007 19:03	145.483956	-39.634222
27/04/2007 20:12	145.47746	-39.620836
27/04/2007 20:27	145.506132	-39.648868
27/04/2007 20:45	145.471837	-39.609599
27/04/2007 21:18	145.472125	-39.614698
27/04/2007 21:36	145.468001	-39.619866
27/04/2007 22:48	145.458067	-39.598101
27/04/2007 23:59	145.439813	-39.611262
28/04/2007 1:05	145.449723	-39.613416
28/04/2007 1:20	145.450898	-39.609223
28/04/2007 1:36	145.454477	-39.605308
28/04/2007 2:55	145.457732	-39.5965
28/04/2007 3:42	145.465868	-39.606823
28/04/2007 3:58	145.470636	-39.600897
28/04/2007 4:29	145.460202	-39.584648
28/04/2007 4:44	145.456316	-39.575221
28/04/2007 5:33	145.465831	-39.570034
28/04/2007 6:06	145.464428	-39.56207
28/04/2007 6:40	145.483541	-39.566944
28/04/2007 6:55	145.485154	-39.569056
28/04/2007 7:12	145.491394	-39.568923
28/04/2007 7:28	145.49858	-39.565447
28/04/2007 7:43	145.512102	-39.563792
28/04/2007 7:59	145.517987	-39.562905
28/04/2007 8:14	145.523169	-39.562255
28/04/2007 9:17	145.533331	-39.562133
28/04/2007 10:43	145.525444	-39.56547
28/04/2007 11:14	145.529452	-39.565097
28/04/2007 11:29	145.531947	-39.564873
28/04/2007 12:57	145.523031	-39.567802
28/04/2007 13:12	145.5255	-39.566428
28/04/2007 13:27	145.527385	-39.565714
28/04/2007 14:15	145.53227	-39.56049
28/04/2007 16:43	145.528547	-39.553214
28/04/2007 16:58	145.531615	-39.550345
28/04/2007 17:13	145.533966	-39.550449
28/04/2007 17:28	145.539069	-39.54727
28/04/2007 17:59	145.545545	-39.542054
28/04/2007 18:30	145.545026	-39.538785
28/04/2007 19:03	145.548377	-39.536399
28/04/2007 19:35	145.552665	-39.534748
28/04/2007 19:50	145.54816	-39.534494
28/04/2007 20:05	145.551476	-39.541221
28/04/2007 20:21	145.54381	-39.5414
28/04/2007 20:53	145.562933	-39.549208
28/04/2007 21:26	145.554516	-39.554845
28/04/2007 22:02	145.567804	-39.565419
28/04/2007 22:40	145.5809	-39.553741
28/04/2007 23:12	145.586417	-39.535634
28/04/2007 23:27	145.586821	-39.528575
28/04/2007 23:58	145.589683	-39.525328
29/04/2007 0:47	145.584218	-39.518191
29/04/2007 1:02	145.581772	-39.519232
29/04/2007 1:51	145.590776	-39.504958
29/04/2007 2:08	145.596572	-39.49949
29/04/2007 2:41	145.616555	-39.488669
29/04/2007 3:48	145.659179	-39.474251
29/04/2007 4:07	145.671846	-39.469671
29/04/2007 4:52	145.686755	-39.470266
29/04/2007 5:07	145.699979	-39.461444
29/04/2007 6:09	145.720307	-39.451094
29/04/2007 7:01	145.764916	-39.449315
29/04/2007 8:25	145.83363	-39.425972
29/04/2007 8:40	145.843073	-39.421621
29/04/2007 9:43	145.892975	-39.404057
29/04/2007 9:58	145.901692	-39.400041
29/04/2007 10:13	145.915243	-39.397795
29/04/2007 10:29	145.926186	-39.395499
29/04/2007 10:44	145.938138	-39.391438
29/04/2007 11:15	145.962212	-39.380481
29/04/2007 11:47	145.98399	-39.369112
29/04/2007 12:02	145.997948	-39.364378
29/04/2007 12:17	146.007018	-39.355806
29/04/2007 12:48	146.033974	-39.339435
29/04/2007 13:03	146.045834	-39.331266
29/04/2007 13:18	146.05605	-39.322683
29/04/2007 13:33	146.068167	-39.314379
29/04/2007 13:49	146.080412	-39.302987
29/04/2007 14:05	146.092954	-39.295407
29/04/2007 15:09	146.148294	-39.253555
29/04/2007 15:41	146.176768	-39.231584
29/04/2007 15:56	146.189039	-39.221624
29/04/2007 16:28	146.216117	-39.196858
29/04/2007 17:00	146.255363	-39.180402
29/04/2007 17:15	146.271219	-39.173437
29/04/2007 18:02	146.299342	-39.155111
