# Supplementary material for: Use of Anthropogenic Sea Floor Structures by Australian Fur Seals: Potential Positive Ecological Impacts of Marine Industrial Development?
Source: PLoS One. 2015 Jul 1;10(7):e0130581. doi: 10.1371/journal.pone.0130581 (PMC4488539; doi:10.1371/journal.pone.0130581)
Supplement: S1 File — (ZIP) [file pone.0130581.s001.zip › S1GPS Tracks/Seal30-full.csv]

DateTime	Longitude	Latitude
23/07/2010 6:07	146.305454	-39.15143
23/07/2010 6:28	146.305246	-39.152113
23/07/2010 6:47	146.305459	-39.151732
23/07/2010 6:52	146.305709	-39.151858
23/07/2010 6:57	146.305131	-39.151736
23/07/2010 7:02	146.305018	-39.15159
23/07/2010 7:07	146.305071	-39.151594
23/07/2010 7:12	146.305192	-39.151831
23/07/2010 7:17	146.305286	-39.15179
23/07/2010 7:22	146.304964	-39.151801
23/07/2010 7:27	146.305368	-39.151692
23/07/2010 7:32	146.305349	-39.151821
23/07/2010 7:37	146.305159	-39.151523
23/07/2010 7:42	146.305254	-39.151878
23/07/2010 7:47	146.305206	-39.151634
23/07/2010 7:52	146.305304	-39.15161
23/07/2010 7:57	146.305353	-39.151731
23/07/2010 8:02	146.304998	-39.151971
23/07/2010 8:15	146.305536	-39.1521
23/07/2010 8:34	146.305879	-39.150835
23/07/2010 19:54	146.299066	-39.164865
23/07/2010 20:20	146.288767	-39.180652
23/07/2010 20:25	146.264348	-39.176933
23/07/2010 21:01	146.277038	-39.204123
23/07/2010 21:15	146.273427	-39.214296
23/07/2010 21:55	146.258757	-39.24702
23/07/2010 22:39	146.257204	-39.275466
23/07/2010 23:00	146.256877	-39.282822
23/07/2010 23:14	146.254936	-39.293182
23/07/2010 23:33	146.248849	-39.308133
23/07/2010 23:39	146.248611	-39.310296
23/07/2010 23:44	146.246877	-39.314424
24/07/2010 0:10	146.242535	-39.332247
24/07/2010 1:30	146.23626	-39.386661
24/07/2010 1:51	146.235754	-39.401925
24/07/2010 2:53	146.234412	-39.448371
24/07/2010 3:05	146.236327	-39.45553
24/07/2010 3:18	146.235505	-39.464502
24/07/2010 4:49	146.227765	-39.525638
24/07/2010 4:55	146.227289	-39.529681
24/07/2010 5:35	146.220126	-39.555487
24/07/2010 6:17	146.207532	-39.580379
24/07/2010 6:24	146.205049	-39.584817
24/07/2010 6:30	146.20293	-39.588278
24/07/2010 6:44	146.191628	-39.594823
24/07/2010 7:23	146.181393	-39.624974
24/07/2010 8:17	146.170097	-39.651532
24/07/2010 9:21	146.152996	-39.686611
24/07/2010 9:34	146.152902	-39.693454
24/07/2010 10:03	146.150614	-39.708025
24/07/2010 10:38	146.144265	-39.724631
24/07/2010 11:48	146.122218	-39.760006
24/07/2010 12:17	146.128308	-39.765932
24/07/2010 14:42	146.105993	-39.818221
24/07/2010 14:57	146.1063	-39.823086
24/07/2010 15:34	146.108743	-39.835282
24/07/2010 15:51	146.109442	-39.840929
24/07/2010 15:56	146.109457	-39.842525
24/07/2010 16:21	146.108782	-39.851674
24/07/2010 16:27	146.106877	-39.854046
24/07/2010 16:32	146.104061	-39.854997
24/07/2010 16:58	146.09612	-39.864454
24/07/2010 17:05	146.094964	-39.86585
24/07/2010 17:14	146.093538	-39.868402
24/07/2010 17:20	146.091704	-39.869896
24/07/2010 17:30	146.089034	-39.872745
24/07/2010 17:35	146.086881	-39.875062
24/07/2010 17:40	146.086115	-39.877438
24/07/2010 17:45	146.085017	-39.878377
24/07/2010 18:18	146.07721	-39.890858
24/07/2010 19:04	146.072303	-39.897481
24/07/2010 19:09	146.070808	-39.898078
24/07/2010 19:26	146.069883	-39.903515
24/07/2010 19:36	146.068065	-39.906703
24/07/2010 20:01	146.06382	-39.915127
24/07/2010 20:06	146.063641	-39.916199
24/07/2010 20:44	146.042007	-39.925531
24/07/2010 20:54	146.053239	-39.933463
24/07/2010 21:34	146.047003	-39.948973
24/07/2010 21:40	146.047302	-39.950169
24/07/2010 21:47	146.047152	-39.952054
24/07/2010 22:07	146.044629	-39.959174
24/07/2010 22:44	146.02687	-39.977595
24/07/2010 23:02	146.040832	-39.973213
24/07/2010 23:14	146.039193	-39.976387
24/07/2010 23:41	146.032332	-39.984777
25/07/2010 1:25	145.993701	-40.010109
25/07/2010 1:30	145.992181	-40.009583
25/07/2010 1:35	145.99319	-40.010156
25/07/2010 1:55	145.991456	-40.012095
25/07/2010 2:07	145.988902	-40.01406
25/07/2010 2:14	145.989923	-40.014461
25/07/2010 2:33	145.98572	-40.018473
25/07/2010 3:06	145.980813	-40.026541
25/07/2010 3:39	145.978732	-40.031008
25/07/2010 3:46	145.979261	-40.030878
25/07/2010 4:19	145.979282	-40.032868
25/07/2010 4:26	145.981471	-40.034821
25/07/2010 4:39	145.978054	-40.036419
25/07/2010 4:44	145.976528	-40.038161
25/07/2010 5:17	145.972914	-40.047463
25/07/2010 5:23	145.97167	-40.049456
25/07/2010 5:49	145.962175	-40.057794
25/07/2010 6:12	145.957968	-40.063348
25/07/2010 6:39	145.950309	-40.071052
25/07/2010 7:10	145.941331	-40.080882
25/07/2010 7:57	145.923248	-40.096551
25/07/2010 8:16	145.917042	-40.10332
25/07/2010 8:39	145.917633	-40.101913
25/07/2010 8:49	145.905564	-40.114647
25/07/2010 9:35	145.887154	-40.134652
25/07/2010 9:52	145.879449	-40.141872
25/07/2010 9:57	145.877553	-40.14451
25/07/2010 10:24	145.866723	-40.151827
25/07/2010 10:30	145.865629	-40.152714
25/07/2010 10:42	145.864014	-40.154362
25/07/2010 11:01	145.865576	-40.155202
25/07/2010 11:42	145.857215	-40.161706
25/07/2010 11:52	145.858065	-40.162846
25/07/2010 12:28	145.85496	-40.159476
25/07/2010 12:34	145.853692	-40.160798
25/07/2010 13:21	145.851265	-40.164634
25/07/2010 13:45	145.855272	-40.162445
25/07/2010 14:15	145.860699	-40.161025
25/07/2010 14:40	145.85582	-40.160709
25/07/2010 14:45	145.855416	-40.159441
25/07/2010 15:01	145.857848	-40.156357
25/07/2010 15:11	145.860271	-40.152824
25/07/2010 15:20	145.860698	-40.151966
25/07/2010 15:25	145.860552	-40.15126
25/07/2010 15:30	145.862565	-40.150564
25/07/2010 16:15	145.865642	-40.153198
25/07/2010 16:24	145.866517	-40.154456
25/07/2010 16:29	145.867331	-40.153616
25/07/2010 16:43	145.869482	-40.153041
25/07/2010 17:02	145.8711	-40.153261
25/07/2010 17:19	145.871105	-40.151659
25/07/2010 17:25	145.869569	-40.153284
25/07/2010 17:46	145.874422	-40.15277
25/07/2010 18:08	145.87588	-40.148645
25/07/2010 18:35	145.868218	-40.148775
25/07/2010 19:20	145.863222	-40.152733
25/07/2010 19:25	145.862937	-40.153059
25/07/2010 19:42	145.86169	-40.156908
25/07/2010 19:48	145.862446	-40.159195
25/07/2010 19:53	145.863065	-40.159626
25/07/2010 20:00	145.86454	-40.160752
25/07/2010 20:12	145.867233	-40.161979
25/07/2010 20:24	145.870655	-40.160232
25/07/2010 20:49	145.876783	-40.166894
25/07/2010 20:55	145.878085	-40.167562
25/07/2010 21:08	145.880094	-40.169194
25/07/2010 21:15	145.881211	-40.17039
25/07/2010 21:20	145.880801	-40.170894
25/07/2010 21:25	145.882352	-40.171986
25/07/2010 21:31	145.883125	-40.173181
25/07/2010 21:36	145.883747	-40.174279
25/07/2010 21:43	145.883904	-40.175592
25/07/2010 21:48	145.884144	-40.176325
25/07/2010 21:54	145.884893	-40.177667
25/07/2010 22:14	145.886456	-40.180801
25/07/2010 22:27	145.885478	-40.184279
26/07/2010 0:43	145.907996	-40.185638
26/07/2010 0:48	145.908427	-40.186253
26/07/2010 1:00	145.905374	-40.187483
26/07/2010 2:36	145.916111	-40.215492
26/07/2010 2:41	145.914227	-40.213382
26/07/2010 2:52	145.912533	-40.20676
26/07/2010 3:00	145.914408	-40.207472
26/07/2010 3:07	145.912237	-40.206941
26/07/2010 3:14	145.913733	-40.207229
26/07/2010 3:30	145.913174	-40.207482
26/07/2010 3:36	145.913825	-40.206706
26/07/2010 3:43	145.914369	-40.206865
26/07/2010 3:53	145.913951	-40.207492
26/07/2010 3:58	145.910956	-40.204601
26/07/2010 4:32	145.910239	-40.210299
26/07/2010 4:36	145.913379	-40.210243
26/07/2010 4:48	145.916333	-40.21012
26/07/2010 4:53	145.917321	-40.209679
26/07/2010 4:59	145.918312	-40.209581
26/07/2010 5:09	145.921003	-40.209743
26/07/2010 6:28	145.939385	-40.20703
26/07/2010 6:33	145.939331	-40.206559
26/07/2010 6:38	145.940616	-40.206838
26/07/2010 6:43	145.942076	-40.206518
26/07/2010 7:32	145.948877	-40.20495
26/07/2010 7:40	145.946711	-40.202437
26/07/2010 8:22	145.938537	-40.197579
26/07/2010 8:53	145.934117	-40.200101
26/07/2010 9:03	145.935305	-40.197315
26/07/2010 9:52	145.916812	-40.207155
26/07/2010 9:57	145.914472	-40.20687
26/07/2010 10:12	145.90874	-40.210757
26/07/2010 10:46	145.897178	-40.222723
26/07/2010 10:54	145.894862	-40.224255
26/07/2010 11:04	145.893347	-40.226693
26/07/2010 11:28	145.88543	-40.231182
26/07/2010 11:47	145.876488	-40.23347
26/07/2010 11:57	145.873311	-40.23454
26/07/2010 12:13	145.866725	-40.233855
26/07/2010 12:39	145.856314	-40.233675
26/07/2010 12:44	145.855372	-40.233046
26/07/2010 12:53	145.855006	-40.232805
26/07/2010 13:08	145.852183	-40.23275
26/07/2010 13:13	145.851434	-40.232414
26/07/2010 13:29	145.850786	-40.234991
26/07/2010 13:48	145.852037	-40.236539
26/07/2010 13:53	145.852022	-40.23519
26/07/2010 14:20	145.847821	-40.22903
26/07/2010 14:30	145.845466	-40.229026
26/07/2010 14:39	145.842394	-40.228957
26/07/2010 14:49	145.841259	-40.231223
26/07/2010 14:54	145.840137	-40.230767
26/07/2010 15:08	145.837359	-40.229734
26/07/2010 15:16	145.835764	-40.228717
26/07/2010 15:30	145.830164	-40.230168
26/07/2010 15:35	145.82797	-40.230781
26/07/2010 15:44	145.823284	-40.230597
26/07/2010 16:10	145.813632	-40.232235
26/07/2010 16:38	145.802116	-40.227891
26/07/2010 16:43	145.801458	-40.227487
26/07/2010 16:48	145.800389	-40.226853
26/07/2010 16:58	145.799199	-40.228185
26/07/2010 17:07	145.795794	-40.229567
26/07/2010 17:12	145.794332	-40.230023
26/07/2010 17:50	145.793478	-40.232668
26/07/2010 17:55	145.790917	-40.231877
26/07/2010 18:10	145.78599	-40.234233
26/07/2010 18:20	145.784749	-40.235412
26/07/2010 18:25	145.784629	-40.2354
26/07/2010 18:55	145.778313	-40.249843
26/07/2010 19:12	145.781252	-40.239852
26/07/2010 19:18	145.780972	-40.240369
26/07/2010 19:23	145.781013	-40.239686
26/07/2010 19:32	145.783308	-40.240678
26/07/2010 19:48	145.785403	-40.241088
26/07/2010 20:02	145.78416	-40.241439
26/07/2010 20:07	145.783192	-40.240885
26/07/2010 20:13	145.769952	-40.238008
26/07/2010 20:27	145.786019	-40.242067
26/07/2010 20:33	145.787354	-40.240602
26/07/2010 20:38	145.78823	-40.240191
26/07/2010 20:45	145.813025	-40.243932
26/07/2010 20:50	145.793943	-40.241394
26/07/2010 20:59	145.796648	-40.243695
26/07/2010 21:35	145.7989	-40.250352
26/07/2010 21:43	145.787893	-40.263135
26/07/2010 21:51	145.798415	-40.256937
26/07/2010 21:56	145.803202	-40.254813
26/07/2010 22:21	145.790079	-40.260464
26/07/2010 22:45	145.782797	-40.261758
26/07/2010 22:50	145.782711	-40.26294
26/07/2010 22:57	145.7826	-40.263962
26/07/2010 23:03	145.781514	-40.264979
26/07/2010 23:09	145.780892	-40.266297
27/07/2010 0:51	145.797084	-40.267727
27/07/2010 0:56	145.797258	-40.268306
27/07/2010 1:01	145.797946	-40.268756
27/07/2010 1:53	145.805614	-40.270559
27/07/2010 2:54	145.812451	-40.271674
27/07/2010 3:51	145.818185	-40.266961
27/07/2010 5:00	145.825508	-40.261974
27/07/2010 5:34	145.817413	-40.264566
27/07/2010 6:01	145.81206	-40.269009
27/07/2010 6:07	145.809904	-40.269787
27/07/2010 6:19	145.811016	-40.269836
27/07/2010 6:31	145.808195	-40.271715
27/07/2010 7:20	145.798812	-40.276822
27/07/2010 8:12	145.78814	-40.264796
27/07/2010 10:31	145.737491	-40.229236
27/07/2010 11:14	145.705908	-40.233066
27/07/2010 11:31	145.704253	-40.232462
27/07/2010 11:49	145.693177	-40.234721
27/07/2010 11:56	145.688584	-40.23346
27/07/2010 12:12	145.680691	-40.228481
27/07/2010 12:22	145.673435	-40.225043
27/07/2010 12:29	145.676658	-40.224116
27/07/2010 12:44	145.674189	-40.219474
27/07/2010 12:49	145.674368	-40.217807
27/07/2010 12:54	145.676251	-40.214921
27/07/2010 13:00	145.678466	-40.21195
27/07/2010 13:06	145.680251	-40.210279
27/07/2010 13:25	145.688833	-40.203377
27/07/2010 13:41	145.694526	-40.197952
27/07/2010 13:48	145.697629	-40.195089
27/07/2010 13:59	145.701478	-40.191461
27/07/2010 14:26	145.708482	-40.184497
27/07/2010 14:32	145.708382	-40.183719
27/07/2010 14:37	145.709224	-40.184015
27/07/2010 14:57	145.709481	-40.185248
27/07/2010 15:02	145.709167	-40.185147
27/07/2010 15:08	145.708698	-40.185144
27/07/2010 15:13	145.708184	-40.185876
27/07/2010 15:18	145.708482	-40.18466
27/07/2010 15:23	145.710626	-40.18451
27/07/2010 15:28	145.707738	-40.183865
27/07/2010 15:33	145.707423	-40.183533
27/07/2010 15:39	145.70758	-40.182393
27/07/2010 15:44	145.707427	-40.181745
27/07/2010 15:49	145.707369	-40.181288
27/07/2010 15:55	145.705813	-40.180167
27/07/2010 16:04	145.706259	-40.181355
27/07/2010 16:13	145.707959	-40.181875
27/07/2010 16:19	145.707012	-40.181795
27/07/2010 16:24	145.709754	-40.174504
27/07/2010 16:33	145.708599	-40.181813
27/07/2010 16:40	145.708843	-40.182393
27/07/2010 16:55	145.705852	-40.187094
27/07/2010 17:00	145.704942	-40.187995
27/07/2010 17:10	145.706648	-40.19089
27/07/2010 17:15	145.699703	-40.185232
27/07/2010 17:20	145.699742	-40.183859
27/07/2010 17:25	145.700668	-40.182396
27/07/2010 17:31	145.701346	-40.180589
27/07/2010 17:41	145.702251	-40.178044
27/07/2010 17:51	145.703704	-40.175799
27/07/2010 17:56	145.703914	-40.174668
27/07/2010 18:01	145.703464	-40.173479
27/07/2010 18:06	145.703422	-40.17318
27/07/2010 18:11	145.704352	-40.172709
27/07/2010 18:16	145.705376	-40.171724
27/07/2010 18:21	145.705608	-40.170977
27/07/2010 18:26	145.706678	-40.171047
27/07/2010 18:31	145.705727	-40.170011
27/07/2010 18:40	145.705397	-40.170015
27/07/2010 18:46	145.706125	-40.170163
27/07/2010 19:00	145.707299	-40.169442
27/07/2010 19:10	145.705842	-40.169642
27/07/2010 19:16	145.707611	-40.170352
27/07/2010 19:31	145.708394	-40.170243
27/07/2010 19:46	145.696571	-40.188115
27/07/2010 19:54	145.707727	-40.171779
27/07/2010 20:04	145.711019	-40.168474
27/07/2010 20:21	145.705361	-40.172213
27/07/2010 20:26	145.705058	-40.17272
27/07/2010 20:36	145.702541	-40.17257
27/07/2010 20:41	145.702477	-40.17179
27/07/2010 20:51	145.70373	-40.168821
27/07/2010 20:56	145.703698	-40.16738
27/07/2010 21:03	145.702257	-40.166555
27/07/2010 21:08	145.704076	-40.164859
27/07/2010 21:13	145.704408	-40.164756
27/07/2010 21:18	145.704547	-40.164741
27/07/2010 21:25	145.704586	-40.164604
27/07/2010 21:34	145.70455	-40.163843
27/07/2010 21:43	145.704722	-40.163827
27/07/2010 21:48	145.706098	-40.162903
27/07/2010 22:22	145.705769	-40.163081
27/07/2010 22:33	145.709646	-40.164163
27/07/2010 22:39	145.710243	-40.164399
27/07/2010 22:44	145.711044	-40.164379
27/07/2010 23:09	145.705436	-40.174087
27/07/2010 23:17	145.703777	-40.178523
27/07/2010 23:23	145.702657	-40.179364
27/07/2010 23:37	145.704471	-40.185571
27/07/2010 23:54	145.709206	-40.185129
28/07/2010 0:00	145.709144	-40.182869
28/07/2010 0:08	145.705103	-40.181611
28/07/2010 0:30	145.714769	-40.183803
28/07/2010 0:36	145.716253	-40.183268
28/07/2010 0:57	145.721294	-40.175283
28/07/2010 4:14	145.683847	-40.192056
28/07/2010 4:26	145.682924	-40.192843
28/07/2010 4:34	145.682855	-40.19303
28/07/2010 5:06	145.67836	-40.194915
28/07/2010 5:26	145.68616	-40.186622
28/07/2010 7:31	145.734401	-40.159302
28/07/2010 8:19	145.741106	-40.147348
28/07/2010 9:06	145.745045	-40.123779
28/07/2010 9:55	145.744495	-40.106816
28/07/2010 10:00	145.74485	-40.106393
28/07/2010 10:05	145.744194	-40.103815
28/07/2010 10:20	145.746303	-40.105246
28/07/2010 11:00	145.749061	-40.10733
28/07/2010 11:38	145.752142	-40.108036
28/07/2010 12:04	145.752565	-40.108829
28/07/2010 12:09	145.752131	-40.109592
28/07/2010 12:18	145.751778	-40.110181
28/07/2010 12:30	145.750373	-40.11122
28/07/2010 12:39	145.751781	-40.111573
28/07/2010 12:44	145.750525	-40.111
28/07/2010 12:59	145.751166	-40.112686
28/07/2010 13:04	145.750333	-40.112469
28/07/2010 13:20	145.748064	-40.111175
28/07/2010 13:29	145.747397	-40.10958
28/07/2010 13:34	145.746828	-40.108584
28/07/2010 13:50	145.746977	-40.105717
28/07/2010 14:38	145.743945	-40.102978
28/07/2010 14:44	145.741964	-40.103051
28/07/2010 15:02	145.73989	-40.102723
28/07/2010 15:11	145.739988	-40.10036
28/07/2010 15:26	145.737399	-40.09748
28/07/2010 16:13	145.742943	-40.085199
28/07/2010 16:28	145.744022	-40.081156
28/07/2010 16:37	145.744954	-40.07974
28/07/2010 16:47	145.742241	-40.079535
28/07/2010 17:58	145.751862	-40.057035
28/07/2010 18:14	145.75416	-40.050537
28/07/2010 18:46	145.762219	-40.037438
28/07/2010 19:19	145.776325	-40.017846
28/07/2010 19:53	145.791932	-39.999878
28/07/2010 19:59	145.79624	-39.995376
28/07/2010 20:13	145.792723	-39.99629
28/07/2010 20:41	145.816542	-39.969345
28/07/2010 20:51	145.822095	-39.962913
28/07/2010 21:18	145.836066	-39.94572
28/07/2010 21:24	145.839523	-39.941787
28/07/2010 21:51	145.855568	-39.921805
28/07/2010 21:58	145.859943	-39.917074
28/07/2010 22:10	145.867132	-39.908209
29/07/2010 0:17	145.904936	-39.81778
29/07/2010 0:43	145.915787	-39.800695
29/07/2010 1:54	145.950933	-39.754297
29/07/2010 2:03	145.953498	-39.749987
29/07/2010 3:00	145.970099	-39.728192
29/07/2010 3:15	145.976429	-39.722808
29/07/2010 3:32	145.983536	-39.717654
29/07/2010 4:20	145.999192	-39.694984
29/07/2010 4:35	146.001711	-39.686419
29/07/2010 6:56	146.061942	-39.591306
29/07/2010 7:25	146.075767	-39.570597
29/07/2010 7:58	146.084506	-39.554193
29/07/2010 8:05	146.088179	-39.553432
29/07/2010 10:12	146.154664	-39.464294
29/07/2010 10:45	146.177195	-39.440846
29/07/2010 11:24	146.194905	-39.416154
29/07/2010 11:52	146.201542	-39.400289
29/07/2010 11:57	146.203365	-39.3977
29/07/2010 12:14	146.206872	-39.388769
29/07/2010 12:19	146.208827	-39.385808
29/07/2010 13:26	146.226909	-39.344354
29/07/2010 15:16	146.243366	-39.266259
29/07/2010 15:28	146.248039	-39.256098
29/07/2010 15:35	146.248001	-39.249253
29/07/2010 15:56	146.255091	-39.231131
29/07/2010 16:09	146.260065	-39.220319
29/07/2010 16:49	146.281644	-39.187783
29/07/2010 17:36	146.305217	-39.151756
29/07/2010 17:41	146.305821	-39.152112
29/07/2010 17:46	146.305029	-39.151592
29/07/2010 17:51	146.304888	-39.151649
29/07/2010 17:56	146.304991	-39.151703
29/07/2010 18:01	146.305019	-39.151541
29/07/2010 18:06	146.304968	-39.151572
29/07/2010 18:11	146.304979	-39.151724
29/07/2010 18:18	146.305471	-39.151958
29/07/2010 18:23	146.305435	-39.152285
29/07/2010 18:28	146.30525	-39.1522
29/07/2010 18:33	146.304908	-39.15177
29/07/2010 18:38	146.303928	-39.152819
29/07/2010 18:43	146.305236	-39.152109
29/07/2010 18:48	146.30539	-39.151911
29/07/2010 18:53	146.305017	-39.151944
29/07/2010 19:03	146.305165	-39.151911
29/07/2010 19:08	146.304993	-39.151982
29/07/2010 19:13	146.305021	-39.151858
29/07/2010 19:18	146.30513	-39.151866
29/07/2010 19:23	146.305058	-39.151711
29/07/2010 19:28	146.305253	-39.151924
29/07/2010 19:33	146.304964	-39.15172
30/07/2010 14:10	146.307647	-39.151355
30/07/2010 14:15	146.307987	-39.151508
30/07/2010 14:20	146.308351	-39.151617
30/07/2010 14:25	146.308715	-39.15142
30/07/2010 14:30	146.308613	-39.151307
30/07/2010 14:35	146.308766	-39.151393
30/07/2010 14:40	146.309015	-39.151024
30/07/2010 14:45	146.30903	-39.15116
30/07/2010 14:50	146.309082	-39.151309
30/07/2010 14:55	146.30912	-39.151198
30/07/2010 15:00	146.308772	-39.15086
30/07/2010 15:05	146.309154	-39.151327
30/07/2010 15:10	146.309213	-39.151206
30/07/2010 15:15	146.309057	-39.151091
30/07/2010 15:20	146.30869	-39.150957
30/07/2010 15:25	146.308917	-39.151301
30/07/2010 15:30	146.309065	-39.151189
30/07/2010 15:35	146.309442	-39.151547
30/07/2010 15:40	146.309046	-39.151221
30/07/2010 15:45	146.308856	-39.15097
30/07/2010 15:50	146.308776	-39.151027
30/07/2010 15:55	146.308716	-39.151092
30/07/2010 16:00	146.308558	-39.150971
30/07/2010 16:05	146.308825	-39.150816
31/07/2010 4:10	146.308789	-39.152902
