# Supplementary material for: Use of Anthropogenic Sea Floor Structures by Australian Fur Seals: Potential Positive Ecological Impacts of Marine Industrial Development?
Source: PLoS One. 2015 Jul 1;10(7):e0130581. doi: 10.1371/journal.pone.0130581 (PMC4488539; doi:10.1371/journal.pone.0130581)
Supplement: S1 File — (ZIP) [file pone.0130581.s001.zip › S1GPS Tracks/Seal31-full.csv]

DateTime	Longitude	Latitude
24/07/2010 10:30	146.309046	-39.152309
24/07/2010 10:35	146.309408	-39.152983
24/07/2010 10:40	146.309526	-39.15308
24/07/2010 10:45	146.310005	-39.153322
24/07/2010 10:50	146.309078	-39.153199
24/07/2010 10:55	146.309348	-39.153633
24/07/2010 11:00	146.309215	-39.153257
24/07/2010 11:05	146.309382	-39.153592
24/07/2010 11:10	146.305008	-39.142179
24/07/2010 11:15	146.309413	-39.154679
24/07/2010 11:25	146.309118	-39.153718
24/07/2010 11:30	146.309293	-39.153483
24/07/2010 11:35	146.315981	-39.163535
24/07/2010 11:40	146.309312	-39.153065
24/07/2010 11:45	146.309638	-39.152957
24/07/2010 11:50	146.309248	-39.15289
24/07/2010 11:55	146.309545	-39.15294
24/07/2010 12:00	146.309416	-39.14631
24/07/2010 12:06	146.309547	-39.153753
24/07/2010 12:12	146.3089	-39.153321
24/07/2010 12:17	146.309586	-39.15337
24/07/2010 12:22	146.309384	-39.153131
24/07/2010 12:27	146.309404	-39.153056
25/07/2010 0:30	146.30944	-39.15249
25/07/2010 1:31	146.307157	-39.151106
25/07/2010 1:36	146.304841	-39.152084
25/07/2010 1:41	146.305408	-39.151913
25/07/2010 1:53	146.305469	-39.152116
25/07/2010 1:58	146.305525	-39.151598
25/07/2010 2:03	146.305275	-39.151682
25/07/2010 2:08	146.305357	-39.151661
25/07/2010 2:13	146.30527	-39.1516
25/07/2010 2:18	146.3054	-39.151693
25/07/2010 2:23	146.305235	-39.151873
25/07/2010 2:28	146.305532	-39.151626
25/07/2010 2:33	146.304689	-39.151671
25/07/2010 2:38	146.307058	-39.152059
25/07/2010 2:43	146.307614	-39.152375
25/07/2010 2:48	146.306355	-39.151812
25/07/2010 2:53	146.305175	-39.151588
25/07/2010 2:58	146.305148	-39.151721
25/07/2010 3:03	146.305184	-39.151747
25/07/2010 3:08	146.305113	-39.151638
25/07/2010 3:13	146.305601	-39.151409
25/07/2010 3:18	146.305587	-39.151716
25/07/2010 3:23	146.301887	-39.138829
25/07/2010 3:28	146.305334	-39.151975
25/07/2010 3:33	146.305368	-39.15183
25/07/2010 3:38	146.305147	-39.151602
25/07/2010 3:43	146.305254	-39.15195
25/07/2010 3:48	146.305114	-39.151517
25/07/2010 3:53	146.305259	-39.151876
25/07/2010 15:55	146.305383	-39.151772
26/07/2010 3:55	146.305233	-39.151916
26/07/2010 15:55	146.305371	-39.151708
26/07/2010 17:56	146.306148	-39.151967
26/07/2010 18:02	146.30569	-39.151964
26/07/2010 18:22	146.30674	-39.151725
26/07/2010 18:34	146.307817	-39.151262
26/07/2010 18:39	146.307755	-39.151618
26/07/2010 18:44	146.308161	-39.151568
26/07/2010 18:49	146.308384	-39.151673
26/07/2010 18:54	146.308382	-39.151765
26/07/2010 18:59	146.308828	-39.151432
26/07/2010 19:04	146.308773	-39.151668
26/07/2010 19:09	146.309344	-39.151828
26/07/2010 19:14	146.309457	-39.151793
26/07/2010 19:19	146.309486	-39.151989
26/07/2010 19:24	146.309857	-39.151889
26/07/2010 19:29	146.309266	-39.151944
26/07/2010 19:34	146.309339	-39.15217
26/07/2010 19:47	146.309305	-39.152092
26/07/2010 19:52	146.308882	-39.152282
26/07/2010 19:57	146.309581	-39.152508
26/07/2010 20:02	146.309935	-39.152755
26/07/2010 20:07	146.30869	-39.151384
26/07/2010 20:12	146.309984	-39.152968
26/07/2010 20:17	146.309734	-39.152033
26/07/2010 20:22	146.309855	-39.152321
26/07/2010 20:27	146.309943	-39.153153
26/07/2010 23:52	146.30544	-39.151703
26/07/2010 23:57	146.30508	-39.151629
27/07/2010 0:02	146.30481	-39.152055
27/07/2010 0:07	146.305073	-39.151798
27/07/2010 0:12	146.304914	-39.151999
27/07/2010 0:17	146.305128	-39.151751
27/07/2010 0:22	146.303885	-39.151917
27/07/2010 0:27	146.304949	-39.151727
27/07/2010 0:32	146.305969	-39.151274
27/07/2010 0:37	146.304907	-39.151851
27/07/2010 0:42	146.305099	-39.151789
27/07/2010 0:47	146.304331	-39.152719
27/07/2010 0:52	146.304929	-39.151657
27/07/2010 0:57	146.30498	-39.151545
27/07/2010 1:02	146.304516	-39.152002
27/07/2010 1:07	146.305056	-39.15184
27/07/2010 1:12	146.305299	-39.152376
27/07/2010 1:17	146.305207	-39.151415
27/07/2010 1:22	146.305183	-39.151861
27/07/2010 1:27	146.304726	-39.151746
27/07/2010 1:32	146.305236	-39.151783
27/07/2010 1:37	146.304938	-39.15161
27/07/2010 1:42	146.305119	-39.151698
27/07/2010 1:47	146.305119	-39.151685
27/07/2010 13:50	146.305187	-39.151666
27/07/2010 16:59	146.303949	-39.153339
27/07/2010 17:05	146.305087	-39.15212
27/07/2010 17:10	146.305313	-39.151887
27/07/2010 17:15	146.304952	-39.151757
27/07/2010 17:20	146.30501	-39.151787
27/07/2010 17:25	146.304886	-39.151587
27/07/2010 17:30	146.305187	-39.151775
27/07/2010 17:35	146.304876	-39.151952
27/07/2010 17:40	146.305061	-39.151724
27/07/2010 17:45	146.304954	-39.151754
27/07/2010 17:50	146.305051	-39.151803
27/07/2010 17:55	146.305002	-39.15178
27/07/2010 18:00	146.305053	-39.151627
27/07/2010 18:05	146.304906	-39.151803
27/07/2010 18:18	146.297141	-39.154095
27/07/2010 18:24	146.295871	-39.154534
27/07/2010 18:30	146.29473	-39.154653
27/07/2010 18:42	146.292767	-39.155873
27/07/2010 18:49	146.288104	-39.159484
27/07/2010 18:54	146.283863	-39.161514
27/07/2010 19:06	146.273789	-39.168727
27/07/2010 19:13	146.268495	-39.172462
27/07/2010 19:18	146.264233	-39.177444
27/07/2010 19:37	146.249614	-39.192809
27/07/2010 19:44	146.243802	-39.197687
27/07/2010 19:50	146.239011	-39.202919
27/07/2010 20:02	146.227331	-39.209421
27/07/2010 20:46	146.173149	-39.233677
27/07/2010 21:23	146.130788	-39.253229
27/07/2010 21:31	146.121702	-39.258479
27/07/2010 22:26	146.055729	-39.300226
27/07/2010 22:52	146.031876	-39.316139
27/07/2010 23:35	145.992062	-39.347222
28/07/2010 0:23	145.93717	-39.384815
28/07/2010 0:38	145.921324	-39.394851
28/07/2010 0:43	145.918145	-39.397911
28/07/2010 1:17	145.874034	-39.424448
28/07/2010 1:41	145.845301	-39.438528
28/07/2010 2:29	145.749424	-39.481037
28/07/2010 3:23	145.706759	-39.493867
28/07/2010 3:28	145.704253	-39.494874
28/07/2010 3:33	145.700742	-39.496745
28/07/2010 3:38	145.701061	-39.497859
28/07/2010 4:11	145.703166	-39.50411
28/07/2010 4:16	145.703641	-39.505301
28/07/2010 4:23	145.703972	-39.506699
28/07/2010 4:28	145.704337	-39.508062
28/07/2010 4:33	145.705322	-39.509102
28/07/2010 4:41	145.705636	-39.51095
28/07/2010 4:48	145.706485	-39.512882
28/07/2010 4:59	145.706889	-39.515321
28/07/2010 5:05	145.70745	-39.517112
28/07/2010 5:11	145.707939	-39.51834
28/07/2010 5:23	145.709138	-39.520934
28/07/2010 5:29	145.70942	-39.52266
28/07/2010 5:35	145.709873	-39.523991
28/07/2010 6:05	145.712777	-39.532892
28/07/2010 6:32	145.714991	-39.539074
28/07/2010 6:46	145.71667	-39.543771
28/07/2010 7:28	145.720565	-39.556173
28/07/2010 7:44	145.722288	-39.559961
28/07/2010 7:50	145.72283	-39.561259
28/07/2010 8:12	145.722826	-39.567617
28/07/2010 8:17	145.72152	-39.568992
28/07/2010 8:29	145.721196	-39.567885
28/07/2010 8:49	145.715997	-39.569659
28/07/2010 8:55	145.714769	-39.569714
28/07/2010 9:01	145.713293	-39.570432
28/07/2010 9:07	145.716256	-39.570006
28/07/2010 9:12	145.710147	-39.571713
28/07/2010 9:26	145.707161	-39.573356
28/07/2010 9:53	145.702996	-39.575246
28/07/2010 10:00	145.70206	-39.575828
28/07/2010 10:05	145.701312	-39.575981
28/07/2010 10:10	145.700656	-39.576475
28/07/2010 10:16	145.700298	-39.577046
28/07/2010 10:21	145.69993	-39.578175
28/07/2010 10:26	145.700087	-39.578823
28/07/2010 10:31	145.700407	-39.579394
28/07/2010 10:36	145.70158	-39.578997
28/07/2010 10:41	145.702194	-39.57938
28/07/2010 10:46	145.702645	-39.579197
28/07/2010 10:52	145.70366	-39.579262
28/07/2010 11:05	145.70389	-39.579631
28/07/2010 11:10	145.705078	-39.579257
28/07/2010 11:15	145.703167	-39.581127
28/07/2010 11:21	145.705487	-39.580546
28/07/2010 11:56	145.72094	-39.57763
28/07/2010 12:12	145.732198	-39.574435
28/07/2010 12:24	145.742279	-39.572165
28/07/2010 12:29	145.745656	-39.571327
28/07/2010 12:52	145.754259	-39.567365
28/07/2010 13:06	145.755625	-39.563606
28/07/2010 13:12	145.752824	-39.561257
28/07/2010 13:30	145.745549	-39.556209
28/07/2010 13:41	145.740426	-39.555981
28/07/2010 13:49	145.737455	-39.554868
28/07/2010 14:00	145.734385	-39.552574
28/07/2010 14:06	145.732785	-39.55358
28/07/2010 14:13	145.732354	-39.554753
28/07/2010 14:18	145.733132	-39.556657
28/07/2010 14:25	145.733692	-39.55709
28/07/2010 14:30	145.735123	-39.558306
28/07/2010 14:36	145.736638	-39.559304
28/07/2010 14:54	145.733524	-39.555846
28/07/2010 15:07	145.735504	-39.55136
28/07/2010 15:14	145.737738	-39.548468
28/07/2010 15:30	145.740539	-39.541231
28/07/2010 15:35	145.743137	-39.539566
28/07/2010 15:57	145.72644	-39.537198
28/07/2010 16:09	145.71772	-39.537252
28/07/2010 16:14	145.714525	-39.538088
28/07/2010 16:38	145.718012	-39.547812
28/07/2010 17:15	145.722069	-39.561083
28/07/2010 17:21	145.723135	-39.563012
28/07/2010 17:26	145.723654	-39.565703
28/07/2010 17:32	145.724375	-39.567605
28/07/2010 17:37	145.725243	-39.56942
28/07/2010 17:42	145.726001	-39.571789
28/07/2010 19:07	145.716192	-39.57504
28/07/2010 19:13	145.716246	-39.575068
28/07/2010 19:20	145.715653	-39.574435
28/07/2010 19:27	145.715644	-39.574349
28/07/2010 19:47	145.714473	-39.57384
28/07/2010 19:52	145.714866	-39.573387
28/07/2010 19:58	145.71574	-39.572364
28/07/2010 20:21	145.726479	-39.572565
28/07/2010 20:27	145.727137	-39.575122
28/07/2010 20:33	145.738552	-39.579594
28/07/2010 20:39	145.728453	-39.58012
28/07/2010 20:57	145.730201	-39.584405
28/07/2010 21:03	145.730715	-39.585565
28/07/2010 21:33	145.732915	-39.592185
28/07/2010 21:39	145.733538	-39.594048
28/07/2010 21:46	145.734381	-39.595779
28/07/2010 22:04	145.735816	-39.600181
28/07/2010 22:09	145.736166	-39.60165
28/07/2010 22:14	145.727426	-39.606746
28/07/2010 22:19	145.736087	-39.602655
28/07/2010 22:24	145.737312	-39.605529
28/07/2010 22:32	145.738152	-39.607025
28/07/2010 22:40	145.755	-39.611088
28/07/2010 22:45	145.73926	-39.609736
28/07/2010 22:51	145.739759	-39.611636
28/07/2010 23:00	145.740037	-39.613665
28/07/2010 23:17	145.741763	-39.617969
28/07/2010 23:23	145.742182	-39.618706
28/07/2010 23:28	145.742465	-39.62057
28/07/2010 23:49	145.744167	-39.624665
28/07/2010 23:54	145.744245	-39.62604
28/07/2010 23:59	145.745051	-39.62693
29/07/2010 0:05	145.745536	-39.629429
29/07/2010 0:10	145.746323	-39.630646
29/07/2010 0:15	145.746386	-39.631849
29/07/2010 0:36	145.747884	-39.636433
29/07/2010 0:41	145.748573	-39.63745
29/07/2010 0:46	145.748809	-39.639094
29/07/2010 0:57	145.749975	-39.642129
29/07/2010 1:02	145.750385	-39.643186
29/07/2010 1:08	145.750837	-39.64419
29/07/2010 1:13	145.751157	-39.645906
29/07/2010 1:18	145.75179	-39.647298
29/07/2010 1:24	145.75243	-39.648594
29/07/2010 1:29	145.752342	-39.649508
29/07/2010 1:34	145.752653	-39.650304
29/07/2010 1:39	145.753223	-39.651748
29/07/2010 1:46	145.75341	-39.652251
29/07/2010 1:51	145.753409	-39.651454
29/07/2010 1:56	145.753146	-39.651238
29/07/2010 2:43	145.752883	-39.657553
29/07/2010 2:52	145.752517	-39.655473
29/07/2010 3:15	145.749993	-39.650002
29/07/2010 3:20	145.752793	-39.649881
29/07/2010 3:25	145.753162	-39.651189
29/07/2010 3:32	145.753564	-39.652509
29/07/2010 3:37	145.75387	-39.653559
29/07/2010 3:57	145.755143	-39.656684
29/07/2010 4:08	145.755726	-39.659182
29/07/2010 4:15	145.756232	-39.660506
29/07/2010 4:20	145.75638	-39.661546
29/07/2010 4:37	145.757552	-39.66468
29/07/2010 4:43	145.758026	-39.666169
29/07/2010 4:57	145.757214	-39.663314
29/07/2010 5:31	145.75371	-39.653264
29/07/2010 5:37	145.752044	-39.649374
29/07/2010 6:10	145.746144	-39.631887
29/07/2010 6:35	145.743499	-39.623136
29/07/2010 6:42	145.742077	-39.619478
29/07/2010 6:59	145.741662	-39.617191
29/07/2010 7:05	145.742207	-39.618432
29/07/2010 7:11	145.742172	-39.619406
29/07/2010 7:31	145.743676	-39.623432
29/07/2010 8:07	145.740534	-39.61706
29/07/2010 8:15	145.742683	-39.609961
29/07/2010 8:47	145.738094	-39.605039
29/07/2010 10:49	145.749994	-39.606382
29/07/2010 11:02	145.748889	-39.604967
29/07/2010 11:07	145.748442	-39.604507
29/07/2010 11:12	145.746688	-39.605315
29/07/2010 11:17	145.747665	-39.603553
29/07/2010 11:23	145.748354	-39.60274
29/07/2010 11:35	145.744604	-39.601471
29/07/2010 11:42	145.742435	-39.601392
29/07/2010 11:55	145.741669	-39.599015
29/07/2010 12:14	145.739366	-39.596343
29/07/2010 12:47	145.73585	-39.592112
29/07/2010 12:52	145.734586	-39.592066
29/07/2010 13:03	145.73336	-39.593037
29/07/2010 13:09	145.733856	-39.595171
29/07/2010 13:15	145.734635	-39.596754
29/07/2010 13:26	145.735654	-39.599982
29/07/2010 13:32	145.736333	-39.602478
29/07/2010 13:37	145.737134	-39.604179
29/07/2010 13:42	145.737572	-39.605757
29/07/2010 13:47	145.737891	-39.606927
29/07/2010 13:52	145.738657	-39.608231
29/07/2010 13:58	145.739533	-39.611177
29/07/2010 14:03	145.740392	-39.609858
29/07/2010 14:16	145.743457	-39.612299
29/07/2010 14:21	145.74365	-39.613858
29/07/2010 14:31	145.742315	-39.616834
29/07/2010 14:36	145.741897	-39.618309
29/07/2010 15:32	145.740425	-39.614763
29/07/2010 15:48	145.738128	-39.606987
29/07/2010 15:53	145.737212	-39.604669
29/07/2010 15:59	145.736807	-39.602266
29/07/2010 16:04	145.735875	-39.600238
29/07/2010 16:20	145.733331	-39.593334
29/07/2010 16:41	145.730133	-39.584982
29/07/2010 16:46	145.729919	-39.583736
29/07/2010 17:37	145.731408	-39.592452
29/07/2010 18:06	145.732557	-39.590951
29/07/2010 18:12	145.733494	-39.593007
29/07/2010 18:18	145.733835	-39.593692
29/07/2010 18:23	145.734333	-39.595427
29/07/2010 18:28	145.734937	-39.597109
29/07/2010 18:36	145.735811	-39.599738
29/07/2010 18:59	145.733748	-39.593886
29/07/2010 19:13	145.733203	-39.595201
29/07/2010 19:19	145.734524	-39.596942
29/07/2010 19:30	145.735905	-39.601091
29/07/2010 19:35	145.736788	-39.603147
29/07/2010 19:40	145.73704	-39.604944
29/07/2010 19:46	145.737975	-39.607355
29/07/2010 19:52	145.738804	-39.609235
29/07/2010 19:58	145.739091	-39.610283
29/07/2010 20:04	145.739567	-39.612139
29/07/2010 20:09	145.740164	-39.613643
29/07/2010 20:14	145.740451	-39.614805
29/07/2010 20:20	145.740967	-39.616432
29/07/2010 20:25	145.741553	-39.617777
29/07/2010 20:41	145.740751	-39.614716
29/07/2010 20:46	145.739212	-39.612164
29/07/2010 21:22	145.736588	-39.602883
29/07/2010 21:32	145.736787	-39.600595
29/07/2010 21:38	145.736012	-39.601044
29/07/2010 21:48	145.73648	-39.602326
29/07/2010 22:05	145.736399	-39.604114
29/07/2010 22:10	145.737962	-39.606874
29/07/2010 22:18	145.738625	-39.608812
29/07/2010 22:28	145.739072	-39.610652
29/07/2010 22:33	145.739477	-39.61171
29/07/2010 22:39	145.739951	-39.613188
29/07/2010 22:44	145.740417	-39.61381
29/07/2010 23:02	145.737849	-39.622797
29/07/2010 23:07	145.741828	-39.617581
29/07/2010 23:12	145.740023	-39.621229
29/07/2010 23:29	145.743337	-39.623086
29/07/2010 23:34	145.743956	-39.624439
29/07/2010 23:39	145.744111	-39.62547
30/07/2010 0:00	145.745962	-39.630528
30/07/2010 0:06	145.746691	-39.631665
30/07/2010 0:16	145.747271	-39.634008
30/07/2010 0:22	145.747355	-39.634532
30/07/2010 0:38	145.746159	-39.630324
30/07/2010 0:44	145.745773	-39.629436
30/07/2010 1:07	145.744496	-39.625625
30/07/2010 1:41	145.739983	-39.61265
30/07/2010 1:46	145.739451	-39.610534
30/07/2010 1:54	145.738026	-39.606718
30/07/2010 2:20	145.733488	-39.593496
30/07/2010 2:30	145.732128	-39.588415
30/07/2010 2:53	145.727343	-39.575148
30/07/2010 3:09	145.724055	-39.566196
30/07/2010 3:23	145.721014	-39.557819
30/07/2010 3:49	145.717296	-39.545193
30/07/2010 4:16	145.719853	-39.551587
30/07/2010 4:22	145.719404	-39.552788
30/07/2010 4:27	145.720109	-39.553993
30/07/2010 4:32	145.720601	-39.55539
30/07/2010 4:43	145.721814	-39.557658
30/07/2010 4:54	145.721892	-39.5604
30/07/2010 4:59	145.722599	-39.561396
30/07/2010 5:31	145.724957	-39.568589
30/07/2010 5:37	145.725537	-39.57013
30/07/2010 5:42	145.725796	-39.571405
30/07/2010 6:11	145.728416	-39.578967
30/07/2010 6:16	145.7288	-39.57951
30/07/2010 6:21	145.729146	-39.580484
30/07/2010 6:31	145.729872	-39.58261
30/07/2010 6:36	145.730372	-39.584075
30/07/2010 6:41	145.73063	-39.584998
30/07/2010 6:46	145.730985	-39.586118
30/07/2010 6:52	145.731636	-39.587707
30/07/2010 7:09	145.732665	-39.59097
30/07/2010 7:18	145.733324	-39.593577
30/07/2010 7:25	145.733837	-39.594431
30/07/2010 7:41	145.734832	-39.597904
30/07/2010 7:50	145.736111	-39.60207
30/07/2010 7:55	145.737147	-39.603799
30/07/2010 8:00	145.738155	-39.606367
30/07/2010 8:05	145.738793	-39.609098
30/07/2010 8:11	145.738848	-39.611349
30/07/2010 8:23	145.73839	-39.609378
30/07/2010 8:29	145.740281	-39.607567
30/07/2010 8:48	145.74411	-39.603379
30/07/2010 9:14	145.748682	-39.598861
30/07/2010 9:19	145.746367	-39.598378
30/07/2010 10:36	145.757184	-39.603677
30/07/2010 10:41	145.756784	-39.603164
30/07/2010 10:46	145.755056	-39.603147
30/07/2010 10:53	145.754947	-39.602209
30/07/2010 11:00	145.754934	-39.601467
30/07/2010 11:07	145.754902	-39.600323
30/07/2010 11:12	145.754056	-39.600941
30/07/2010 11:17	145.753841	-39.600319
30/07/2010 11:23	145.753443	-39.599947
30/07/2010 11:35	145.752908	-39.598936
30/07/2010 11:40	145.752671	-39.598347
30/07/2010 11:53	145.752655	-39.598042
30/07/2010 11:58	145.752464	-39.597601
30/07/2010 12:05	145.751233	-39.597733
30/07/2010 12:28	145.751263	-39.598561
30/07/2010 12:33	145.750394	-39.598412
30/07/2010 12:39	145.748474	-39.598051
30/07/2010 12:47	145.7448	-39.59836
30/07/2010 12:55	145.740239	-39.598751
30/07/2010 13:19	145.735911	-39.60119
30/07/2010 13:35	145.737917	-39.606688
30/07/2010 13:41	145.738818	-39.609574
30/07/2010 14:05	145.736833	-39.603307
30/07/2010 14:57	145.730772	-39.585766
30/07/2010 15:28	145.73245	-39.579851
30/07/2010 15:35	145.738959	-39.579082
30/07/2010 15:49	145.737648	-39.575843
30/07/2010 16:01	145.733034	-39.574978
30/07/2010 16:26	145.725231	-39.56856
30/07/2010 16:32	145.72422	-39.566154
30/07/2010 16:37	145.723644	-39.56448
30/07/2010 16:44	145.722549	-39.562444
30/07/2010 16:51	145.721308	-39.561435
30/07/2010 16:57	145.722264	-39.559032
30/07/2010 17:10	145.721908	-39.559655
30/07/2010 17:16	145.722927	-39.562611
30/07/2010 17:23	145.723891	-39.566065
30/07/2010 17:28	145.724735	-39.567864
30/07/2010 18:01	145.728852	-39.580557
30/07/2010 18:07	145.729546	-39.581857
30/07/2010 18:17	145.730615	-39.585439
30/07/2010 18:27	145.731374	-39.587504
30/07/2010 18:32	145.732405	-39.589722
30/07/2010 18:49	145.731193	-39.586354
30/07/2010 18:55	145.730716	-39.584724
30/07/2010 19:00	145.730083	-39.583058
30/07/2010 19:05	145.729053	-39.581446
30/07/2010 19:30	145.726957	-39.573835
30/07/2010 19:36	145.726172	-39.572535
30/07/2010 19:41	145.725915	-39.570846
30/07/2010 20:16	145.727961	-39.577648
30/07/2010 20:23	145.728439	-39.578499
30/07/2010 20:29	145.728954	-39.578393
30/07/2010 20:34	145.72892	-39.578632
30/07/2010 20:49	145.728739	-39.579901
30/07/2010 20:55	145.729281	-39.581196
30/07/2010 21:00	145.729416	-39.582059
30/07/2010 21:13	145.728478	-39.579001
30/07/2010 21:19	145.729241	-39.579242
30/07/2010 21:31	145.727461	-39.575472
30/07/2010 21:38	145.727411	-39.575976
30/07/2010 21:43	145.727708	-39.576782
30/07/2010 21:52	145.726809	-39.573609
30/07/2010 22:16	145.722713	-39.560973
30/07/2010 22:27	145.723345	-39.563209
30/07/2010 22:32	145.723671	-39.564378
30/07/2010 22:58	145.725965	-39.570709
30/07/2010 23:13	145.726311	-39.574037
30/07/2010 23:34	145.728359	-39.578544
30/07/2010 23:46	145.729298	-39.581553
30/07/2010 23:52	145.730055	-39.583008
31/07/2010 0:32	145.733062	-39.591809
31/07/2010 0:39	145.732215	-39.588904
31/07/2010 0:56	145.73084	-39.583623
31/07/2010 1:01	145.72971	-39.582328
31/07/2010 1:29	145.729842	-39.581804
31/07/2010 1:35	145.728969	-39.579955
31/07/2010 1:41	145.728734	-39.579649
31/07/2010 1:48	145.729465	-39.580641
31/07/2010 1:55	145.735278	-39.581937
31/07/2010 2:22	145.720979	-39.577124
31/07/2010 3:17	145.725174	-39.526441
31/07/2010 3:34	145.726245	-39.515484
31/07/2010 4:26	145.757818	-39.483428
31/07/2010 5:50	145.839293	-39.420485
31/07/2010 6:08	145.856641	-39.406905
31/07/2010 7:05	145.901227	-39.368816
31/07/2010 7:30	145.918041	-39.352482
31/07/2010 7:51	145.929509	-39.339027
31/07/2010 8:05	145.944569	-39.329294
31/07/2010 9:35	146.053554	-39.263397
31/07/2010 9:49	146.070135	-39.25211
31/07/2010 9:54	146.073888	-39.248852
31/07/2010 10:07	146.085875	-39.238323
31/07/2010 10:35	146.111467	-39.216346
31/07/2010 10:40	146.116442	-39.212275
31/07/2010 10:52	146.129447	-39.203269
31/07/2010 11:04	146.142018	-39.19512
31/07/2010 11:17	146.157179	-39.187502
31/07/2010 11:22	146.162339	-39.184733
31/07/2010 12:04	146.210873	-39.159365
31/07/2010 13:17	146.307868	-39.15125
31/07/2010 13:22	146.307951	-39.15149
31/07/2010 13:27	146.308106	-39.151469
31/07/2010 13:32	146.308335	-39.151562
31/07/2010 13:37	146.308271	-39.151556
31/07/2010 13:42	146.308358	-39.151559
31/07/2010 13:47	146.308373	-39.151426
31/07/2010 13:52	146.308377	-39.151562
31/07/2010 13:57	146.308355	-39.151503
31/07/2010 14:02	146.308581	-39.15151
31/07/2010 14:07	146.308554	-39.151395
31/07/2010 14:12	146.308411	-39.151621
31/07/2010 14:17	146.308417	-39.151621
31/07/2010 14:22	146.308509	-39.151468
31/07/2010 14:27	146.308248	-39.151568
31/07/2010 14:32	146.308463	-39.151646
31/07/2010 14:37	146.308318	-39.151673
31/07/2010 14:42	146.308434	-39.151573
31/07/2010 14:47	146.308493	-39.151527
31/07/2010 14:52	146.308462	-39.151658
31/07/2010 14:57	146.308374	-39.151933
31/07/2010 15:02	146.308429	-39.151639
31/07/2010 15:07	146.308435	-39.151641
31/07/2010 15:12	146.308332	-39.151435
