# Supplementary material for: Use of Anthropogenic Sea Floor Structures by Australian Fur Seals: Potential Positive Ecological Impacts of Marine Industrial Development?
Source: PLoS One. 2015 Jul 1;10(7):e0130581. doi: 10.1371/journal.pone.0130581 (PMC4488539; doi:10.1371/journal.pone.0130581)
Supplement: S1 File — (ZIP) [file pone.0130581.s001.zip › S1GPS Tracks/Seal32-full.csv]

DateTime	Longitude	Latitude
25/07/2010 18:41	146.305042	-39.151583
26/07/2010 6:29	146.307248	-39.151363
26/07/2010 6:48	146.308163	-39.151307
26/07/2010 6:55	146.307891	-39.151354
26/07/2010 7:00	146.308048	-39.151577
26/07/2010 7:05	146.307902	-39.151797
26/07/2010 7:10	146.307846	-39.151851
26/07/2010 7:15	146.308223	-39.15219
26/07/2010 7:20	146.307858	-39.152771
26/07/2010 7:25	146.308202	-39.152171
26/07/2010 7:30	146.308117	-39.152288
26/07/2010 7:35	146.308555	-39.152248
26/07/2010 7:40	146.308602	-39.152456
26/07/2010 7:45	146.308043	-39.152487
26/07/2010 7:50	146.308173	-39.152298
26/07/2010 7:55	146.308173	-39.152447
26/07/2010 8:02	146.308876	-39.152279
26/07/2010 8:09	146.308174	-39.152978
26/07/2010 8:14	146.30808	-39.153142
26/07/2010 8:19	146.308114	-39.152972
26/07/2010 8:24	146.30825	-39.15292
26/07/2010 8:29	146.308199	-39.152892
26/07/2010 8:34	146.308092	-39.153068
26/07/2010 8:39	146.308382	-39.152895
26/07/2010 8:44	146.308476	-39.15303
26/07/2010 8:49	146.308196	-39.15322
26/07/2010 8:56	146.308552	-39.152666
26/07/2010 20:56	146.308401	-39.15298
27/07/2010 8:57	146.315144	-39.164592
27/07/2010 20:57	146.308353	-39.152785
28/07/2010 3:36	146.305848	-39.151421
28/07/2010 3:56	146.304499	-39.150795
28/07/2010 4:02	146.304287	-39.151463
28/07/2010 4:07	146.304787	-39.151754
28/07/2010 4:12	146.305039	-39.151887
28/07/2010 4:17	146.305015	-39.151823
28/07/2010 4:22	146.305102	-39.151828
28/07/2010 4:27	146.305193	-39.151683
28/07/2010 4:32	146.305092	-39.151846
28/07/2010 4:37	146.305138	-39.151726
28/07/2010 4:42	146.305196	-39.151657
28/07/2010 4:47	146.30496	-39.151867
28/07/2010 4:52	146.305278	-39.151721
28/07/2010 4:57	146.30528	-39.151736
28/07/2010 5:02	146.305381	-39.151516
28/07/2010 5:07	146.305081	-39.151764
28/07/2010 5:17	146.305122	-39.151592
28/07/2010 5:22	146.305121	-39.151726
28/07/2010 5:27	146.305136	-39.1517
28/07/2010 5:32	146.30525	-39.151564
28/07/2010 5:37	146.305183	-39.151634
28/07/2010 5:42	146.305066	-39.151809
28/07/2010 5:47	146.305178	-39.151947
28/07/2010 5:52	146.305282	-39.151683
28/07/2010 5:57	146.305248	-39.151699
28/07/2010 6:02	146.305254	-39.151654
28/07/2010 7:26	146.304047	-39.152351
28/07/2010 7:32	146.302261	-39.152777
28/07/2010 7:46	146.301727	-39.155096
28/07/2010 7:53	146.299709	-39.154954
28/07/2010 8:06	146.298507	-39.155502
28/07/2010 8:11	146.299679	-39.155254
28/07/2010 8:16	146.30048	-39.154319
28/07/2010 8:21	146.300634	-39.154099
28/07/2010 8:26	146.299338	-39.154606
28/07/2010 8:32	146.299353	-39.155842
28/07/2010 8:51	146.299216	-39.155504
28/07/2010 9:19	146.298985	-39.155085
28/07/2010 9:31	146.297476	-39.15496
28/07/2010 9:37	146.299197	-39.155106
28/07/2010 9:42	146.298772	-39.155211
28/07/2010 9:47	146.298787	-39.155345
28/07/2010 9:52	146.299167	-39.155079
28/07/2010 9:57	146.29954	-39.155113
28/07/2010 10:02	146.298368	-39.155049
28/07/2010 19:25	146.280038	-39.186306
28/07/2010 19:30	146.277733	-39.188791
28/07/2010 20:00	146.257384	-39.209473
28/07/2010 20:08	146.251406	-39.214699
28/07/2010 20:24	146.244757	-39.221785
28/07/2010 20:32	146.239526	-39.226421
28/07/2010 20:46	146.229256	-39.235858
28/07/2010 21:00	146.221894	-39.243767
28/07/2010 21:05	146.222265	-39.243502
28/07/2010 21:24	146.230919	-39.231712
28/07/2010 21:30	146.232218	-39.23034
28/07/2010 21:36	146.222823	-39.24123
28/07/2010 21:49	146.225205	-39.241275
28/07/2010 22:05	146.216663	-39.252537
28/07/2010 22:19	146.209167	-39.264272
28/07/2010 22:55	146.190112	-39.289638
28/07/2010 23:14	146.173652	-39.307773
28/07/2010 23:19	146.173474	-39.308643
28/07/2010 23:38	146.158431	-39.324404
28/07/2010 23:59	146.149647	-39.339054
29/07/2010 0:04	146.148391	-39.340882
29/07/2010 0:10	146.145076	-39.343831
29/07/2010 0:15	146.140121	-39.348468
29/07/2010 0:45	146.123873	-39.373214
29/07/2010 1:14	146.111853	-39.397475
29/07/2010 1:22	146.108386	-39.40582
29/07/2010 1:29	146.106454	-39.411453
29/07/2010 1:36	146.104511	-39.415233
29/07/2010 1:49	146.099363	-39.425284
29/07/2010 1:57	146.09517	-39.43318
29/07/2010 2:04	146.091586	-39.439428
29/07/2010 2:11	146.089449	-39.443662
29/07/2010 2:18	146.08564	-39.449857
29/07/2010 3:11	146.063873	-39.497367
29/07/2010 3:30	146.058048	-39.515972
29/07/2010 3:35	146.056943	-39.521046
29/07/2010 3:41	146.056331	-39.524854
29/07/2010 3:46	146.054387	-39.53
29/07/2010 3:58	146.052487	-39.540049
29/07/2010 4:20	146.04539	-39.561299
29/07/2010 4:35	146.042136	-39.574886
29/07/2010 5:34	146.023546	-39.633049
29/07/2010 5:49	146.020801	-39.645794
29/07/2010 6:52	146.00539	-39.704901
29/07/2010 7:11	146.002118	-39.723399
29/07/2010 7:17	146.001377	-39.726836
29/07/2010 7:37	146.000066	-39.743503
29/07/2010 7:43	145.999799	-39.745309
29/07/2010 7:49	145.99986	-39.749433
29/07/2010 8:00	146.001487	-39.756573
29/07/2010 8:07	146.001806	-39.760332
29/07/2010 8:13	146.00175	-39.763616
29/07/2010 8:30	146.004411	-39.772394
29/07/2010 8:36	146.005082	-39.774554
29/07/2010 8:43	146.00566	-39.77804
29/07/2010 8:48	146.006089	-39.781603
29/07/2010 8:53	146.004892	-39.782549
29/07/2010 9:31	145.998585	-39.805095
29/07/2010 9:44	145.996776	-39.811352
29/07/2010 10:03	145.9935	-39.822516
29/07/2010 10:08	145.992851	-39.825097
29/07/2010 10:14	145.992407	-39.827963
29/07/2010 10:29	145.986979	-39.835151
29/07/2010 10:34	145.986503	-39.835683
29/07/2010 10:39	145.986375	-39.836551
29/07/2010 10:51	145.984465	-39.843159
29/07/2010 11:11	145.981042	-39.854084
29/07/2010 11:18	145.980058	-39.857807
29/07/2010 11:24	145.979413	-39.859866
29/07/2010 11:30	145.978167	-39.861733
29/07/2010 11:35	145.977639	-39.863504
29/07/2010 12:01	145.976451	-39.874676
29/07/2010 12:12	145.976205	-39.879819
29/07/2010 12:17	145.976324	-39.879856
29/07/2010 12:22	145.975924	-39.881796
29/07/2010 12:43	145.976713	-39.891556
29/07/2010 12:48	145.976761	-39.894052
29/07/2010 12:57	145.976357	-39.899254
29/07/2010 13:02	145.976228	-39.901271
29/07/2010 13:09	145.975592	-39.903856
29/07/2010 14:15	145.966857	-39.943217
29/07/2010 14:24	145.966191	-39.947684
29/07/2010 14:30	145.96613	-39.949373
29/07/2010 14:40	145.965115	-39.954107
29/07/2010 14:55	145.965053	-39.959829
29/07/2010 15:05	145.963414	-39.963552
29/07/2010 15:10	145.963659	-39.964948
29/07/2010 15:16	145.964517	-39.966549
29/07/2010 15:23	145.964213	-39.969649
29/07/2010 15:28	145.964064	-39.972607
29/07/2010 15:34	145.963609	-39.976161
29/07/2010 15:53	145.962011	-39.983171
29/07/2010 15:58	145.961681	-39.986382
29/07/2010 16:04	145.96082	-39.991928
29/07/2010 16:09	145.959961	-39.996852
29/07/2010 16:22	145.957281	-40.006896
29/07/2010 17:07	145.953199	-40.03278
29/07/2010 17:45	145.955874	-40.057476
29/07/2010 18:06	145.957421	-40.073419
29/07/2010 18:11	145.958096	-40.076074
29/07/2010 18:27	145.960249	-40.082058
29/07/2010 18:32	145.960523	-40.083044
29/07/2010 18:37	145.960882	-40.083507
29/07/2010 18:42	145.963326	-40.084224
29/07/2010 18:48	145.965763	-40.086658
29/07/2010 18:54	145.967802	-40.089125
29/07/2010 18:59	145.968781	-40.090791
29/07/2010 19:11	145.971969	-40.095444
29/07/2010 19:16	145.972223	-40.096561
29/07/2010 19:26	145.973655	-40.099434
29/07/2010 19:35	145.97369	-40.10292
29/07/2010 19:40	145.974052	-40.105928
29/07/2010 20:06	145.976407	-40.119777
29/07/2010 20:14	145.977452	-40.123259
29/07/2010 20:20	145.980142	-40.129558
29/07/2010 20:28	145.981341	-40.138082
29/07/2010 20:35	145.982761	-40.143385
29/07/2010 21:12	145.989353	-40.175741
29/07/2010 22:02	145.990322	-40.220921
29/07/2010 22:15	145.989378	-40.232431
29/07/2010 22:21	145.988595	-40.237078
29/07/2010 22:34	145.987729	-40.260678
29/07/2010 22:55	145.982908	-40.266921
29/07/2010 23:23	145.976951	-40.295458
29/07/2010 23:44	145.972969	-40.316388
29/07/2010 23:52	145.972331	-40.322828
29/07/2010 23:58	145.969998	-40.327397
30/07/2010 0:47	145.964006	-40.380115
30/07/2010 0:52	145.963968	-40.384953
30/07/2010 1:14	145.963535	-40.407511
30/07/2010 1:19	145.963797	-40.4121
30/07/2010 1:46	145.961728	-40.429976
30/07/2010 1:52	145.960623	-40.434689
30/07/2010 2:06	145.956442	-40.447269
30/07/2010 2:13	145.953956	-40.452074
30/07/2010 2:26	145.950333	-40.463519
30/07/2010 2:41	145.940475	-40.477518
30/07/2010 2:47	145.93808	-40.482856
30/07/2010 2:53	145.933845	-40.490422
30/07/2010 3:27	145.916065	-40.513965
30/07/2010 3:42	145.908084	-40.52456
30/07/2010 3:48	145.904332	-40.529296
30/07/2010 3:54	145.901556	-40.533516
30/07/2010 4:21	145.88534	-40.550303
30/07/2010 4:27	145.884411	-40.555579
30/07/2010 4:41	145.883833	-40.56602
30/07/2010 5:10	145.861832	-40.571055
30/07/2010 5:15	145.859992	-40.573676
30/07/2010 5:31	145.854697	-40.57712
30/07/2010 5:44	145.855039	-40.577291
30/07/2010 5:50	145.854166	-40.578778
30/07/2010 6:05	145.848974	-40.580157
30/07/2010 6:29	145.847597	-40.579677
30/07/2010 6:35	145.848651	-40.579832
30/07/2010 6:40	145.849095	-40.579258
30/07/2010 6:45	145.852347	-40.576208
30/07/2010 6:50	145.85291	-40.575032
30/07/2010 6:58	145.852912	-40.578879
30/07/2010 7:04	145.855189	-40.579
30/07/2010 7:37	145.851345	-40.579404
30/07/2010 7:58	145.840772	-40.587923
30/07/2010 8:05	145.837886	-40.589507
30/07/2010 8:17	145.830689	-40.59506
30/07/2010 8:45	145.816099	-40.603126
30/07/2010 8:58	145.80931	-40.606278
30/07/2010 9:25	145.798738	-40.617727
30/07/2010 9:31	145.793008	-40.61092
30/07/2010 9:37	145.792075	-40.617007
30/07/2010 9:58	145.78074	-40.623488
30/07/2010 10:10	145.773389	-40.629435
30/07/2010 10:23	145.766216	-40.632321
30/07/2010 10:28	145.763182	-40.635103
30/07/2010 11:01	145.740507	-40.650884
30/07/2010 11:08	145.735178	-40.656226
30/07/2010 11:24	145.733137	-40.658929
30/07/2010 12:18	145.708037	-40.668653
30/07/2010 12:24	145.705891	-40.669021
30/07/2010 12:55	145.693417	-40.67184
30/07/2010 13:26	145.681617	-40.67387
30/07/2010 13:56	145.667428	-40.680158
30/07/2010 14:09	145.662323	-40.683505
30/07/2010 14:26	145.655213	-40.688548
30/07/2010 15:20	145.630484	-40.696756
30/07/2010 15:36	145.621326	-40.694809
30/07/2010 15:44	145.617218	-40.693932
30/07/2010 15:51	145.613473	-40.693859
30/07/2010 16:07	145.604283	-40.69299
30/07/2010 18:11	145.537384	-40.695892
30/07/2010 18:23	145.537611	-40.696796
30/07/2010 18:29	145.532405	-40.696839
30/07/2010 18:36	145.528653	-40.696977
30/07/2010 19:11	145.505895	-40.695211
30/07/2010 19:30	145.497001	-40.694821
30/07/2010 20:36	145.450782	-40.694441
30/07/2010 20:44	145.444261	-40.695172
30/07/2010 21:11	145.422302	-40.704646
30/07/2010 21:37	145.400672	-40.711942
30/07/2010 21:43	145.39497	-40.714167
30/07/2010 22:04	145.377113	-40.72166
30/07/2010 22:10	145.372021	-40.723706
30/07/2010 22:50	145.339819	-40.733872
30/07/2010 22:57	145.334242	-40.735101
30/07/2010 23:09	145.323361	-40.737014
30/07/2010 23:45	145.298628	-40.736183
30/07/2010 23:50	145.298402	-40.736021
30/07/2010 23:55	145.298499	-40.736034
31/07/2010 0:00	145.298428	-40.736026
31/07/2010 0:05	145.298278	-40.73615
31/07/2010 0:10	145.298208	-40.736129
31/07/2010 0:15	145.298456	-40.736182
31/07/2010 0:20	145.298369	-40.736266
31/07/2010 0:25	145.298285	-40.736058
31/07/2010 0:30	145.29803	-40.735972
31/07/2010 0:35	145.298181	-40.735944
31/07/2010 0:40	145.298399	-40.736115
31/07/2010 0:45	145.298373	-40.736183
31/07/2010 0:50	145.298201	-40.736165
31/07/2010 0:55	145.298416	-40.736064
31/07/2010 1:00	145.2983	-40.736289
31/07/2010 1:05	145.298283	-40.736066
31/07/2010 1:10	145.298274	-40.736041
31/07/2010 1:15	145.298003	-40.73617
31/07/2010 1:20	145.298152	-40.736134
31/07/2010 1:25	145.29849	-40.736389
31/07/2010 1:30	145.298061	-40.735247
31/07/2010 1:35	145.298257	-40.735846
31/07/2010 1:40	145.298166	-40.736172
31/07/2010 1:45	145.298452	-40.736063
31/07/2010 13:46	145.298192	-40.736116
1/08/2010 13:34	145.298241	-40.736842
1/08/2010 14:04	145.306508	-40.7413
1/08/2010 14:16	145.315801	-40.744678
1/08/2010 14:29	145.328832	-40.75059
1/08/2010 14:35	145.331565	-40.752024
1/08/2010 14:49	145.342181	-40.756712
1/08/2010 15:01	145.352018	-40.761856
1/08/2010 15:16	145.366229	-40.770258
1/08/2010 15:38	145.387053	-40.778978
1/08/2010 16:04	145.406479	-40.7841
1/08/2010 16:55	145.437488	-40.796227
1/08/2010 17:05	145.443324	-40.798165
1/08/2010 17:26	145.45556	-40.805291
1/08/2010 17:43	145.466853	-40.810697
1/08/2010 18:10	145.483941	-40.821697
1/08/2010 18:19	145.491318	-40.824886
1/08/2010 19:05	145.519351	-40.835151
1/08/2010 19:10	145.521937	-40.833393
1/08/2010 19:17	145.521107	-40.832352
1/08/2010 19:22	145.520319	-40.832559
1/08/2010 19:32	145.524934	-40.83265
1/08/2010 19:41	145.530443	-40.83298
1/08/2010 19:48	145.534187	-40.833858
1/08/2010 19:57	145.539498	-40.832047
1/08/2010 20:16	145.546292	-40.834051
1/08/2010 20:23	145.546175	-40.832367
1/08/2010 20:33	145.543629	-40.833497
1/08/2010 20:39	145.547826	-40.833343
1/08/2010 20:49	145.556396	-40.833275
1/08/2010 20:56	145.558991	-40.834629
1/08/2010 21:03	145.558886	-40.835122
1/08/2010 21:26	145.540708	-40.831761
1/08/2010 21:35	145.538635	-40.832119
1/08/2010 21:53	145.534943	-40.829762
1/08/2010 22:08	145.522598	-40.826213
1/08/2010 22:50	145.48854	-40.815458
1/08/2010 22:57	145.482859	-40.816121
1/08/2010 23:17	145.477612	-40.825848
1/08/2010 23:25	145.478084	-40.825502
1/08/2010 23:31	145.479398	-40.827933
1/08/2010 23:39	145.480114	-40.828285
1/08/2010 23:44	145.479508	-40.828822
1/08/2010 23:53	145.478397	-40.829344
1/08/2010 23:58	145.478542	-40.830812
2/08/2010 0:04	145.478426	-40.833028
2/08/2010 0:09	145.477925	-40.835738
2/08/2010 0:15	145.476832	-40.837684
2/08/2010 0:22	145.48268	-40.839158
2/08/2010 0:27	145.489092	-40.839383
2/08/2010 0:32	145.483931	-40.841807
2/08/2010 0:39	145.478523	-40.841139
2/08/2010 0:44	145.475986	-40.841534
2/08/2010 0:52	145.474988	-40.837862
2/08/2010 0:58	145.476383	-40.835678
2/08/2010 1:04	145.481905	-40.834813
2/08/2010 1:09	145.485026	-40.83643
2/08/2010 1:15	145.488383	-40.837635
2/08/2010 1:20	145.490312	-40.839297
2/08/2010 1:25	145.493128	-40.841057
2/08/2010 1:30	145.492818	-40.841019
2/08/2010 1:37	145.491057	-40.842033
2/08/2010 1:53	145.481768	-40.841461
2/08/2010 2:18	145.465587	-40.846305
2/08/2010 2:34	145.478719	-40.847676
2/08/2010 2:47	145.489814	-40.844294
2/08/2010 2:55	145.49581	-40.844573
2/08/2010 3:18	145.490508	-40.835803
2/08/2010 3:34	145.481044	-40.828913
2/08/2010 3:56	145.476036	-40.82632
2/08/2010 4:02	145.473415	-40.824817
2/08/2010 4:10	145.470214	-40.824285
2/08/2010 4:17	145.464329	-40.824205
2/08/2010 4:39	145.446731	-40.817626
2/08/2010 5:26	145.408983	-40.805896
2/08/2010 5:31	145.408097	-40.805068
2/08/2010 5:58	145.385738	-40.794203
2/08/2010 6:07	145.379154	-40.7926
2/08/2010 6:34	145.370968	-40.800394
2/08/2010 6:44	145.37113	-40.800662
2/08/2010 6:50	145.369576	-40.799024
2/08/2010 6:57	145.36824	-40.798432
2/08/2010 7:20	145.372224	-40.796484
2/08/2010 7:25	145.374313	-40.795895
2/08/2010 7:33	145.373738	-40.794875
2/08/2010 7:38	145.3697	-40.794604
2/08/2010 8:40	145.37778	-40.826665
2/08/2010 8:47	145.382397	-40.829224
2/08/2010 8:54	145.384757	-40.831049
2/08/2010 9:09	145.387384	-40.836169
2/08/2010 9:18	145.385439	-40.839524
2/08/2010 9:23	145.383936	-40.838709
2/08/2010 9:29	145.382859	-40.837038
2/08/2010 9:36	145.383165	-40.834496
2/08/2010 9:41	145.383361	-40.833022
2/08/2010 9:47	145.38518	-40.831287
2/08/2010 9:54	145.387238	-40.830271
2/08/2010 10:08	145.390215	-40.832044
2/08/2010 10:23	145.387694	-40.829528
2/08/2010 10:31	145.390068	-40.829042
2/08/2010 10:49	145.386687	-40.828701
2/08/2010 10:54	145.384784	-40.829056
2/08/2010 11:01	145.382969	-40.829859
2/08/2010 11:06	145.382354	-40.829919
2/08/2010 11:14	145.382497	-40.830788
2/08/2010 11:20	145.381592	-40.830713
2/08/2010 11:31	145.381837	-40.830153
2/08/2010 11:38	145.383724	-40.830529
2/08/2010 11:45	145.385073	-40.831433
2/08/2010 11:51	145.384099	-40.831127
2/08/2010 11:56	145.383562	-40.830777
2/08/2010 12:01	145.383765	-40.829643
2/08/2010 12:09	145.38517	-40.830224
2/08/2010 12:15	145.385011	-40.830956
2/08/2010 12:21	145.38354	-40.830883
2/08/2010 12:26	145.382967	-40.830847
2/08/2010 12:32	145.382175	-40.831074
2/08/2010 12:45	145.38341	-40.83008
2/08/2010 12:51	145.383919	-40.830528
2/08/2010 12:56	145.384398	-40.830099
2/08/2010 13:24	145.375946	-40.814561
2/08/2010 13:37	145.370043	-40.80587
2/08/2010 13:52	145.364368	-40.795884
2/08/2010 14:09	145.355008	-40.784436
2/08/2010 15:15	145.307463	-40.741689
2/08/2010 15:22	145.304004	-40.741092
2/08/2010 15:35	145.297419	-40.736379
2/08/2010 15:40	145.297515	-40.736259
2/08/2010 15:45	145.297675	-40.736347
2/08/2010 15:50	145.297441	-40.736397
2/08/2010 15:55	145.297574	-40.736307
2/08/2010 16:00	145.297801	-40.736443
2/08/2010 16:05	145.297802	-40.736303
2/08/2010 16:10	145.297806	-40.736512
2/08/2010 16:15	145.297621	-40.736655
2/08/2010 16:20	145.297858	-40.736303
2/08/2010 16:25	145.297485	-40.735887
2/08/2010 16:30	145.297437	-40.736272
2/08/2010 16:35	145.297581	-40.736395
2/08/2010 16:40	145.297644	-40.736466
2/08/2010 16:45	145.297596	-40.736342
2/08/2010 16:50	145.297854	-40.736484
2/08/2010 16:55	145.297689	-40.736501
2/08/2010 17:00	145.297746	-40.736504
2/08/2010 17:05	145.297669	-40.736447
2/08/2010 17:10	145.297852	-40.736429
2/08/2010 17:15	145.297691	-40.736473
2/08/2010 17:20	145.297713	-40.736283
2/08/2010 17:25	145.297585	-40.736474
2/08/2010 17:30	145.297835	-40.736392
2/08/2010 17:35	145.297784	-40.736437
3/08/2010 5:37	145.297766	-40.736434
3/08/2010 7:20	145.298359	-40.736699
3/08/2010 7:30	145.297793	-40.736427
3/08/2010 7:35	145.29852	-40.736243
3/08/2010 7:40	145.295941	-40.737552
3/08/2010 7:45	145.298209	-40.735833
3/08/2010 7:50	145.298073	-40.736471
3/08/2010 7:55	145.298068	-40.736073
3/08/2010 8:00	145.297262	-40.737063
3/08/2010 8:05	145.297337	-40.736922
3/08/2010 8:10	145.29812	-40.736166
3/08/2010 8:15	145.298248	-40.736061
3/08/2010 8:20	145.296609	-40.737654
3/08/2010 8:26	145.297006	-40.737106
3/08/2010 8:31	145.297906	-40.736785
3/08/2010 8:36	145.297849	-40.736541
3/08/2010 8:41	145.298233	-40.736298
3/08/2010 8:46	145.297938	-40.736534
3/08/2010 8:51	145.297239	-40.73679
3/08/2010 8:56	145.297842	-40.736484
3/08/2010 9:06	145.297678	-40.736446
3/08/2010 9:11	145.297883	-40.736527
3/08/2010 9:16	145.297941	-40.736431
3/08/2010 9:21	145.297863	-40.73649
3/08/2010 9:26	145.297913	-40.736473
3/08/2010 9:31	145.297949	-40.73643
3/08/2010 9:36	145.297987	-40.736632
3/08/2010 9:41	145.297772	-40.736509
3/08/2010 9:46	145.297897	-40.736478
3/08/2010 9:51	145.298049	-40.736381
3/08/2010 9:57	145.297992	-40.736809
3/08/2010 10:09	145.301241	-40.738187
3/08/2010 10:32	145.316932	-40.748005
3/08/2010 10:37	145.318078	-40.749127
3/08/2010 10:43	145.326105	-40.750299
3/08/2010 11:46	145.361957	-40.79659
3/08/2010 12:10	145.374581	-40.817735
3/08/2010 12:26	145.38315	-40.829578
3/08/2010 12:32	145.38562	-40.830524
3/08/2010 12:37	145.387653	-40.831263
3/08/2010 12:42	145.389354	-40.831886
3/08/2010 12:47	145.391274	-40.83269
3/08/2010 13:05	145.390835	-40.831515
3/08/2010 13:10	145.391936	-40.831327
3/08/2010 13:43	145.395431	-40.83339
3/08/2010 13:50	145.397639	-40.834626
3/08/2010 14:31	145.435746	-40.850515
3/08/2010 14:45	145.450418	-40.854105
3/08/2010 14:52	145.448971	-40.852502
3/08/2010 14:59	145.453942	-40.853036
3/08/2010 15:04	145.452639	-40.853511
3/08/2010 15:09	145.452756	-40.85363
3/08/2010 15:23	145.453764	-40.852944
3/08/2010 15:28	145.454214	-40.852862
3/08/2010 15:33	145.452794	-40.853466
3/08/2010 15:38	145.45172	-40.85425
3/08/2010 15:47	145.452753	-40.853738
3/08/2010 16:00	145.452866	-40.853096
3/08/2010 16:06	145.451652	-40.85373
3/08/2010 16:27	145.453903	-40.852748
3/08/2010 16:34	145.453711	-40.852965
3/08/2010 16:40	145.451885	-40.853789
3/08/2010 16:52	145.454079	-40.852985
3/08/2010 17:12	145.453381	-40.853185
3/08/2010 17:17	145.451253	-40.854044
3/08/2010 17:23	145.450954	-40.855395
3/08/2010 18:06	145.489472	-40.854196
3/08/2010 18:12	145.495144	-40.852263
3/08/2010 18:33	145.504586	-40.844072
3/08/2010 18:40	145.506938	-40.843655
3/08/2010 18:45	145.50847	-40.843786
3/08/2010 18:51	145.509157	-40.84349
3/08/2010 18:56	145.510383	-40.843076
3/08/2010 19:19	145.517587	-40.839875
3/08/2010 19:27	145.518559	-40.836918
3/08/2010 19:33	145.521365	-40.836367
3/08/2010 19:47	145.527429	-40.833252
3/08/2010 19:56	145.531249	-40.833786
3/08/2010 20:01	145.533415	-40.833909
3/08/2010 20:09	145.537535	-40.832423
3/08/2010 20:22	145.541184	-40.831768
3/08/2010 20:27	145.541404	-40.831605
3/08/2010 20:32	145.54135	-40.831597
3/08/2010 20:53	145.551466	-40.833272
3/08/2010 21:00	145.55968	-40.834937
3/08/2010 21:12	145.56147	-40.833871
3/08/2010 21:18	145.562111	-40.833106
3/08/2010 21:24	145.56311	-40.832372
3/08/2010 21:30	145.563554	-40.831738
3/08/2010 21:49	145.567619	-40.829864
3/08/2010 21:56	145.56879	-40.829244
3/08/2010 22:01	145.570455	-40.828763
3/08/2010 22:08	145.572577	-40.828235
3/08/2010 22:14	145.574726	-40.827651
3/08/2010 22:19	145.576215	-40.827668
3/08/2010 22:26	145.577572	-40.827562
3/08/2010 22:41	145.582071	-40.827054
4/08/2010 0:12	145.601412	-40.824569
4/08/2010 0:18	145.604123	-40.825276
4/08/2010 0:32	145.606264	-40.824606
4/08/2010 0:37	145.607406	-40.824821
4/08/2010 0:42	145.609354	-40.824715
4/08/2010 0:47	145.611374	-40.824639
4/08/2010 0:52	145.613164	-40.824448
4/08/2010 1:04	145.616586	-40.825204
4/08/2010 1:16	145.620052	-40.825937
4/08/2010 1:43	145.628862	-40.827584
4/08/2010 1:59	145.639872	-40.831353
4/08/2010 2:05	145.641628	-40.831664
4/08/2010 2:22	145.653338	-40.834747
4/08/2010 2:27	145.655427	-40.834076
4/08/2010 2:34	145.658606	-40.833204
4/08/2010 2:56	145.666003	-40.835585
4/08/2010 3:01	145.668169	-40.835282
4/08/2010 3:16	145.674127	-40.83602
4/08/2010 3:25	145.678714	-40.840494
4/08/2010 3:30	145.681478	-40.83883
4/08/2010 3:46	145.685582	-40.833666
4/08/2010 4:08	145.691627	-40.834884
4/08/2010 4:18	145.691648	-40.829875
4/08/2010 4:49	145.677226	-40.833637
4/08/2010 5:12	145.664205	-40.833546
4/08/2010 5:28	145.660687	-40.834207
4/08/2010 6:01	145.664269	-40.845038
4/08/2010 6:09	145.66585	-40.849073
4/08/2010 6:28	145.667517	-40.857121
4/08/2010 6:43	145.674243	-40.861065
4/08/2010 7:22	145.674314	-40.872994
4/08/2010 7:31	145.679205	-40.874694
4/08/2010 7:37	145.680472	-40.875319
4/08/2010 8:21	145.668332	-40.89969
4/08/2010 8:42	145.659543	-40.910063
4/08/2010 8:54	145.654618	-40.908785
4/08/2010 9:19	145.643893	-40.908743
4/08/2010 9:36	145.639626	-40.904906
4/08/2010 9:50	145.639265	-40.906047
4/08/2010 9:57	145.63937	-40.908129
4/08/2010 10:18	145.64416	-40.90865
4/08/2010 10:25	145.646488	-40.910007
4/08/2010 10:30	145.644228	-40.910294
4/08/2010 10:57	145.630711	-40.90865
4/08/2010 11:16	145.639578	-40.907854
4/08/2010 11:24	145.640086	-40.908865
4/08/2010 11:31	145.64275	-40.909569
4/08/2010 12:00	145.654872	-40.908719
4/08/2010 12:15	145.65765	-40.912033
4/08/2010 12:20	145.65954	-40.912698
4/08/2010 12:30	145.657542	-40.913984
4/08/2010 12:38	145.657917	-40.913708
4/08/2010 12:44	145.659786	-40.913499
4/08/2010 12:51	145.661667	-40.912321
4/08/2010 12:56	145.662569	-40.911436
4/08/2010 13:14	145.661683	-40.911387
4/08/2010 13:28	145.656635	-40.911936
4/08/2010 13:45	145.654363	-40.908779
4/08/2010 13:56	145.652051	-40.909285
4/08/2010 14:03	145.651937	-40.909732
4/08/2010 14:38	145.639936	-40.907946
4/08/2010 14:48	145.639244	-40.907125
4/08/2010 14:55	145.641363	-40.90621
4/08/2010 15:02	145.640767	-40.904589
4/08/2010 15:28	145.654859	-40.910196
4/08/2010 15:36	145.655347	-40.910898
4/08/2010 15:42	145.656319	-40.911871
4/08/2010 15:49	145.659714	-40.911912
4/08/2010 15:55	145.66222	-40.911387
4/08/2010 16:00	145.663064	-40.912268
4/08/2010 16:22	145.662083	-40.917826
4/08/2010 16:29	145.66352	-40.917729
4/08/2010 16:36	145.660411	-40.918597
4/08/2010 16:47	145.657	-40.921572
4/08/2010 16:53	145.659527	-40.923663
4/08/2010 17:00	145.662568	-40.92434
4/08/2010 17:33	145.661646	-40.913219
4/08/2010 17:51	145.655594	-40.911511
4/08/2010 18:39	145.639513	-40.908028
4/08/2010 18:49	145.642031	-40.908514
4/08/2010 19:06	145.639421	-40.904779
4/08/2010 19:12	145.639129	-40.904577
4/08/2010 19:33	145.640069	-40.906179
4/08/2010 19:44	145.640782	-40.905349
4/08/2010 19:51	145.639593	-40.903942
4/08/2010 20:05	145.63456	-40.89822
4/08/2010 20:37	145.623833	-40.902251
4/08/2010 20:48	145.618445	-40.902774
4/08/2010 20:53	145.616059	-40.901176
4/08/2010 21:13	145.6059	-40.895939
4/08/2010 21:25	145.598939	-40.8905
4/08/2010 21:40	145.592809	-40.884108
4/08/2010 21:45	145.590826	-40.881746
4/08/2010 21:51	145.588224	-40.879494
4/08/2010 21:56	145.585519	-40.876327
4/08/2010 22:13	145.579331	-40.87104
4/08/2010 22:20	145.576913	-40.866443
4/08/2010 23:02	145.55525	-40.859616
4/08/2010 23:56	145.519521	-40.840584
5/08/2010 0:02	145.513024	-40.838495
5/08/2010 0:09	145.507316	-40.836552
5/08/2010 0:32	145.487655	-40.829989
5/08/2010 0:59	145.47665	-40.826001
5/08/2010 1:04	145.476746	-40.82629
5/08/2010 1:09	145.476798	-40.825987
5/08/2010 1:16	145.4766	-40.826397
5/08/2010 1:22	145.476849	-40.826282
5/08/2010 1:32	145.472037	-40.826005
5/08/2010 1:51	145.457843	-40.82032
5/08/2010 2:11	145.443393	-40.816192
5/08/2010 2:17	145.438474	-40.813603
5/08/2010 2:37	145.423782	-40.808445
5/08/2010 3:29	145.383415	-40.797589
5/08/2010 4:03	145.364124	-40.784436
5/08/2010 4:08	145.36229	-40.782632
5/08/2010 4:20	145.355664	-40.776733
5/08/2010 5:06	145.325046	-40.747967
5/08/2010 5:34	145.297933	-40.736434
5/08/2010 5:39	145.297793	-40.736387
5/08/2010 5:44	145.298109	-40.736214
5/08/2010 5:49	145.298099	-40.736232
5/08/2010 5:55	145.298049	-40.736163
6/08/2010 7:32	145.297607	-40.736864
6/08/2010 8:19	145.318777	-40.721781
6/08/2010 9:21	145.374197	-40.690148
6/08/2010 9:27	145.37449	-40.689322
6/08/2010 9:42	145.386515	-40.683705
6/08/2010 9:57	145.393639	-40.679695
6/08/2010 10:20	145.407392	-40.675004
6/08/2010 10:28	145.410913	-40.674237
6/08/2010 10:41	145.418556	-40.671076
6/08/2010 11:11	145.432168	-40.667187
6/08/2010 11:43	145.444558	-40.668901
6/08/2010 11:58	145.452325	-40.668927
6/08/2010 12:10	145.458252	-40.667771
6/08/2010 12:38	145.469151	-40.665862
6/08/2010 12:45	145.473187	-40.66534
6/08/2010 13:00	145.479576	-40.663818
6/08/2010 13:08	145.483275	-40.663373
6/08/2010 13:16	145.485923	-40.664046
6/08/2010 13:30	145.490922	-40.663984
6/08/2010 13:46	145.497911	-40.662142
6/08/2010 13:54	145.500832	-40.660485
6/08/2010 14:24	145.512342	-40.658668
6/08/2010 14:32	145.515758	-40.658954
6/08/2010 14:39	145.51856	-40.658998
6/08/2010 15:03	145.525584	-40.654648
6/08/2010 15:30	145.537255	-40.657487
6/08/2010 15:38	145.540284	-40.655419
6/08/2010 15:45	145.542655	-40.65417
6/08/2010 15:51	145.543938	-40.65241
6/08/2010 15:59	145.545543	-40.6509
6/08/2010 16:05	145.548097	-40.649221
6/08/2010 16:24	145.555813	-40.64736
6/08/2010 16:32	145.559456	-40.646924
6/08/2010 16:43	145.563852	-40.647573
6/08/2010 16:49	145.56633	-40.647571
6/08/2010 17:04	145.572971	-40.64945
6/08/2010 17:12	145.575873	-40.65024
6/08/2010 17:20	145.578303	-40.651976
6/08/2010 17:28	145.581139	-40.653908
6/08/2010 17:49	145.590223	-40.654534
6/08/2010 17:56	145.593194	-40.655022
6/08/2010 18:07	145.597421	-40.656222
6/08/2010 18:24	145.603825	-40.658643
6/08/2010 18:43	145.609411	-40.662156
6/08/2010 18:50	145.610442	-40.664897
6/08/2010 18:59	145.611286	-40.667313
6/08/2010 19:17	145.617632	-40.671185
6/08/2010 19:26	145.627627	-40.664157
6/08/2010 19:47	145.625551	-40.675024
6/08/2010 19:55	145.627385	-40.676273
6/08/2010 20:02	145.629628	-40.677221
6/08/2010 20:22	145.638554	-40.676446
6/08/2010 20:34	145.64427	-40.677054
6/08/2010 20:41	145.648354	-40.677245
6/08/2010 20:46	145.651771	-40.677266
6/08/2010 20:52	145.65405	-40.676886
6/08/2010 20:57	145.65385	-40.676164
6/08/2010 21:02	145.653784	-40.675766
6/08/2010 22:53	145.642847	-40.669237
6/08/2010 22:58	145.642668	-40.668693
6/08/2010 23:03	145.641277	-40.669129
6/08/2010 23:08	145.642204	-40.668018
6/08/2010 23:14	145.641937	-40.667407
7/08/2010 1:07	145.636709	-40.6632
7/08/2010 1:12	145.636903	-40.662785
7/08/2010 1:35	145.647566	-40.659479
7/08/2010 1:50	145.657654	-40.65476
7/08/2010 2:20	145.67445	-40.651133
7/08/2010 2:41	145.686525	-40.650392
7/08/2010 2:49	145.691651	-40.648772
7/08/2010 2:55	145.696388	-40.647955
7/08/2010 3:37	145.719938	-40.640084
7/08/2010 4:08	145.728622	-40.627989
7/08/2010 4:16	145.734881	-40.62624
7/08/2010 4:25	145.742493	-40.623666
7/08/2010 4:32	145.742162	-40.62727
7/08/2010 4:37	145.741316	-40.629414
7/08/2010 4:47	145.736961	-40.629629
7/08/2010 5:15	145.745666	-40.619758
7/08/2010 6:08	145.783332	-40.640545
7/08/2010 6:51	145.790185	-40.662281
7/08/2010 6:58	145.788581	-40.665836
7/08/2010 7:06	145.785652	-40.670487
7/08/2010 7:25	145.774451	-40.68091
7/08/2010 7:30	145.774754	-40.683797
7/08/2010 7:59	145.766157	-40.686846
7/08/2010 8:09	145.76658	-40.687884
7/08/2010 8:14	145.766811	-40.689639
7/08/2010 8:28	145.766304	-40.687055
7/08/2010 8:45	145.765513	-40.690427
7/08/2010 9:00	145.764339	-40.687539
7/08/2010 9:14	145.766265	-40.692121
7/08/2010 9:22	145.766269	-40.695104
7/08/2010 9:27	145.765104	-40.695939
7/08/2010 9:36	145.762461	-40.697124
7/08/2010 9:41	145.760556	-40.697876
7/08/2010 9:46	145.759274	-40.696621
7/08/2010 9:55	145.756242	-40.695175
7/08/2010 10:04	145.758739	-40.692007
7/08/2010 10:13	145.762103	-40.690251
7/08/2010 10:22	145.767032	-40.689068
7/08/2010 10:58	145.774756	-40.691211
7/08/2010 11:04	145.775968	-40.691458
7/08/2010 11:09	145.775806	-40.691269
7/08/2010 11:15	145.776461	-40.691947
7/08/2010 11:20	145.777356	-40.692103
7/08/2010 11:25	145.774706	-40.692166
7/08/2010 11:37	145.774145	-40.692084
7/08/2010 11:43	145.775301	-40.691896
7/08/2010 11:48	145.775249	-40.692798
7/08/2010 11:55	145.776081	-40.694778
7/08/2010 12:08	145.779741	-40.69908
7/08/2010 12:20	145.782269	-40.704707
7/08/2010 12:26	145.782827	-40.706129
7/08/2010 12:32	145.784094	-40.708631
7/08/2010 12:41	145.786573	-40.713053
7/08/2010 13:21	145.781538	-40.731485
7/08/2010 13:26	145.780938	-40.7328
7/08/2010 13:31	145.779873	-40.734611
7/08/2010 13:45	145.77811	-40.739356
7/08/2010 13:50	145.776271	-40.741108
7/08/2010 14:05	145.770818	-40.744074
7/08/2010 14:10	145.770115	-40.74619
7/08/2010 14:25	145.763754	-40.748235
7/08/2010 14:30	145.762195	-40.748888
7/08/2010 14:44	145.758143	-40.749867
7/08/2010 15:04	145.754142	-40.748137
7/08/2010 15:21	145.758758	-40.75186
7/08/2010 15:28	145.759424	-40.753676
7/08/2010 15:33	145.759053	-40.754605
7/08/2010 15:38	145.758943	-40.752979
7/08/2010 15:49	145.752481	-40.755041
7/08/2010 15:58	145.749009	-40.755553
7/08/2010 16:03	145.747476	-40.756675
7/08/2010 16:20	145.741199	-40.757932
7/08/2010 16:37	145.743151	-40.761105
7/08/2010 16:45	145.746542	-40.762671
7/08/2010 16:53	145.750262	-40.762273
7/08/2010 17:01	145.751461	-40.759764
7/08/2010 17:09	145.755627	-40.758661
7/08/2010 17:16	145.757128	-40.757891
7/08/2010 17:24	145.760814	-40.758401
7/08/2010 17:43	145.766319	-40.758939
7/08/2010 17:48	145.76798	-40.758619
7/08/2010 17:54	145.769548	-40.759517
7/08/2010 18:01	145.769033	-40.760287
7/08/2010 18:06	145.769559	-40.759817
7/08/2010 18:15	145.772529	-40.759607
7/08/2010 18:23	145.773942	-40.762211
7/08/2010 18:29	145.772946	-40.762713
7/08/2010 18:38	145.770153	-40.762045
7/08/2010 18:52	145.771706	-40.761696
7/08/2010 19:07	145.774742	-40.760606
7/08/2010 19:23	145.77619	-40.765881
7/08/2010 19:37	145.776811	-40.768982
7/08/2010 19:42	145.779344	-40.768798
7/08/2010 19:51	145.78293	-40.767672
7/08/2010 20:00	145.786649	-40.76842
7/08/2010 20:05	145.788963	-40.768834
7/08/2010 20:24	145.798374	-40.769892
7/08/2010 20:33	145.802338	-40.768794
7/08/2010 20:56	145.811853	-40.770193
7/08/2010 21:11	145.813421	-40.770078
7/08/2010 21:25	145.81454	-40.771043
7/08/2010 21:37	145.816034	-40.770648
7/08/2010 21:43	145.816794	-40.770259
7/08/2010 21:58	145.817423	-40.771009
7/08/2010 22:12	145.81986	-40.770223
7/08/2010 22:53	145.824089	-40.769303
7/08/2010 23:52	145.827953	-40.768372
8/08/2010 1:08	145.832047	-40.761878
8/08/2010 1:55	145.836376	-40.761146
8/08/2010 2:02	145.836099	-40.761536
8/08/2010 2:15	145.837929	-40.762103
8/08/2010 2:20	145.838602	-40.762125
8/08/2010 2:27	145.83951	-40.762683
8/08/2010 2:50	145.842892	-40.763588
8/08/2010 2:55	145.842843	-40.763339
8/08/2010 3:14	145.845969	-40.76468
8/08/2010 3:28	145.848246	-40.765431
8/08/2010 3:42	145.850515	-40.76573
8/08/2010 4:28	145.869877	-40.763244
8/08/2010 4:38	145.875419	-40.761125
8/08/2010 4:58	145.875599	-40.759559
8/08/2010 5:30	145.87948	-40.760813
8/08/2010 5:42	145.882515	-40.759996
8/08/2010 5:49	145.883138	-40.760304
8/08/2010 6:17	145.887311	-40.759846
8/08/2010 6:22	145.886925	-40.759518
8/08/2010 6:29	145.885775	-40.759988
8/08/2010 6:35	145.88614	-40.760858
8/08/2010 6:57	145.889074	-40.76078
8/08/2010 8:05	145.883984	-40.769467
8/08/2010 8:23	145.880179	-40.770646
8/08/2010 8:28	145.879563	-40.771251
8/08/2010 8:35	145.879065	-40.771987
8/08/2010 8:41	145.879502	-40.773122
8/08/2010 8:49	145.880113	-40.773482
8/08/2010 9:13	145.881158	-40.775814
8/08/2010 9:18	145.881648	-40.776385
8/08/2010 10:58	145.881181	-40.778129
8/08/2010 11:34	145.879398	-40.778575
8/08/2010 12:00	145.876707	-40.779102
8/08/2010 12:42	145.870787	-40.792366
8/08/2010 12:48	145.868645	-40.794031
8/08/2010 12:54	145.866608	-40.796066
8/08/2010 13:00	145.864463	-40.798164
8/08/2010 13:05	145.861636	-40.799203
8/08/2010 13:18	145.857244	-40.797583
8/08/2010 13:41	145.853271	-40.78785
8/08/2010 13:59	145.854431	-40.780293
8/08/2010 14:33	145.864489	-40.769061
8/08/2010 14:39	145.868635	-40.769176
8/08/2010 14:44	145.869497	-40.767668
8/08/2010 14:54	145.874303	-40.767486
8/08/2010 15:13	145.880835	-40.769563
8/08/2010 16:15	145.905761	-40.779413
8/08/2010 16:24	145.911087	-40.779187
8/08/2010 16:29	145.913217	-40.779797
8/08/2010 16:51	145.924521	-40.781171
8/08/2010 17:01	145.92811	-40.779818
8/08/2010 17:09	145.930451	-40.777838
8/08/2010 17:16	145.932552	-40.77781
8/08/2010 17:25	145.935523	-40.777933
8/08/2010 17:38	145.940214	-40.777563
8/08/2010 18:00	145.943634	-40.775733
8/08/2010 18:05	145.946	-40.768653
8/08/2010 18:13	145.939692	-40.775417
8/08/2010 18:30	145.932658	-40.775243
8/08/2010 18:40	145.929746	-40.775407
8/08/2010 19:08	145.925313	-40.782027
8/08/2010 19:25	145.927899	-40.781907
8/08/2010 19:30	145.928255	-40.779849
8/08/2010 19:42	145.928648	-40.778554
8/08/2010 20:27	145.93954	-40.766264
8/08/2010 21:32	145.932473	-40.754237
8/08/2010 21:38	145.931572	-40.753752
8/08/2010 21:53	145.932583	-40.755367
8/08/2010 22:00	145.929046	-40.75395
8/08/2010 22:20	145.928629	-40.750844
9/08/2010 0:02	145.9108	-40.744868
9/08/2010 1:01	145.901924	-40.741607
9/08/2010 1:11	145.903591	-40.741542
9/08/2010 1:17	145.902688	-40.741163
9/08/2010 1:23	145.90527	-40.738758
9/08/2010 1:51	145.903424	-40.735211
9/08/2010 2:00	145.90443	-40.733096
9/08/2010 2:05	145.903026	-40.732839
9/08/2010 2:21	145.911619	-40.729094
9/08/2010 2:31	145.915041	-40.730473
9/08/2010 2:47	145.924193	-40.729159
9/08/2010 3:35	145.906451	-40.739481
9/08/2010 3:40	145.908416	-40.737816
9/08/2010 3:46	145.910243	-40.737051
9/08/2010 5:11	145.942402	-40.729677
9/08/2010 5:46	145.955045	-40.717819
9/08/2010 6:14	145.967738	-40.717871
9/08/2010 6:28	145.974828	-40.71768
9/08/2010 6:42	145.980651	-40.717329
9/08/2010 6:47	145.983067	-40.718456
9/08/2010 7:31	145.985139	-40.715309
9/08/2010 7:41	145.979743	-40.712095
9/08/2010 7:47	145.976869	-40.7114
9/08/2010 8:10	145.963472	-40.711202
9/08/2010 8:44	145.951334	-40.71045
9/08/2010 8:52	145.9497	-40.709185
9/08/2010 8:58	145.950583	-40.709362
9/08/2010 9:03	145.950979	-40.711304
9/08/2010 9:11	145.948302	-40.712341
9/08/2010 9:26	145.945889	-40.712556
9/08/2010 9:49	145.947839	-40.709561
9/08/2010 9:57	145.945798	-40.707887
9/08/2010 10:02	145.946424	-40.707923
9/08/2010 10:11	145.946716	-40.707277
9/08/2010 10:16	145.945095	-40.706989
9/08/2010 10:24	145.943283	-40.708609
9/08/2010 10:51	145.949817	-40.710198
9/08/2010 10:56	145.94983	-40.708537
9/08/2010 11:04	145.947711	-40.706964
9/08/2010 11:18	145.943875	-40.705681
9/08/2010 14:51	145.91896	-40.633447
9/08/2010 15:43	145.925126	-40.595502
9/08/2010 16:25	145.928782	-40.559685
9/08/2010 18:16	145.95319	-40.491338
9/08/2010 18:48	145.960843	-40.467028
9/08/2010 19:18	145.96668	-40.440486
9/08/2010 19:34	145.972861	-40.431868
9/08/2010 19:42	145.981698	-40.426777
9/08/2010 19:48	145.977959	-40.421498
9/08/2010 20:39	145.992337	-40.4082
9/08/2010 21:23	146.007451	-40.391505
9/08/2010 22:12	146.019883	-40.358294
9/08/2010 22:26	146.020476	-40.347825
9/08/2010 22:40	146.018476	-40.336864
9/08/2010 23:08	146.016575	-40.308991
9/08/2010 23:23	146.016459	-40.299739
10/08/2010 0:23	146.017687	-40.268393
10/08/2010 1:25	146.01	-40.245978
10/08/2010 1:31	146.004778	-40.245619
10/08/2010 1:44	145.999505	-40.2437
10/08/2010 1:52	145.998594	-40.239651
10/08/2010 1:57	145.996307	-40.235955
10/08/2010 2:05	145.995236	-40.233052
10/08/2010 2:09	145.996447	-40.234258
10/08/2010 2:19	145.995625	-40.233803
10/08/2010 2:30	145.993594	-40.230962
10/08/2010 2:46	145.993235	-40.227994
10/08/2010 3:08	145.993107	-40.231665
10/08/2010 3:31	145.992012	-40.228385
10/08/2010 3:47	145.990453	-40.22599
10/08/2010 3:55	145.992429	-40.224244
10/08/2010 4:32	145.985905	-40.22367
10/08/2010 4:39	145.987571	-40.225809
10/08/2010 5:20	145.992098	-40.210715
10/08/2010 5:33	145.994415	-40.210866
10/08/2010 5:48	145.994465	-40.205424
10/08/2010 7:05	146.005532	-40.181025
10/08/2010 7:18	146.007425	-40.17181
10/08/2010 7:48	146.011082	-40.151197
10/08/2010 7:57	146.008495	-40.13003
10/08/2010 8:10	146.019084	-40.140331
10/08/2010 8:22	146.020755	-40.127838
10/08/2010 8:28	146.021869	-40.120437
10/08/2010 8:56	146.03564	-40.10116
10/08/2010 9:02	146.039059	-40.09695
10/08/2010 9:14	146.045009	-40.088553
10/08/2010 9:20	146.047753	-40.084189
10/08/2010 9:26	146.050365	-40.078482
10/08/2010 9:31	146.051296	-40.074516
10/08/2010 9:44	146.056426	-40.063276
10/08/2010 9:50	146.059401	-40.058169
10/08/2010 10:03	146.063921	-40.047608
10/08/2010 10:08	146.06595	-40.043901
10/08/2010 10:14	146.06936	-40.039031
10/08/2010 10:54	146.090269	-40.023911
10/08/2010 11:00	146.09157	-40.019272
10/08/2010 11:40	146.109915	-39.985911
10/08/2010 11:46	146.112715	-39.980779
10/08/2010 11:58	146.118108	-39.971045
10/08/2010 12:54	146.132271	-39.92161
10/08/2010 13:13	146.137566	-39.903577
10/08/2010 13:21	146.13929	-39.89603
10/08/2010 13:33	146.143053	-39.884698
10/08/2010 14:07	146.155443	-39.857934
10/08/2010 14:15	146.15897	-39.850686
10/08/2010 14:20	146.16166	-39.84757
10/08/2010 14:53	146.178642	-39.837008
10/08/2010 15:20	146.192102	-39.818576
10/08/2010 15:26	146.195862	-39.812768
10/08/2010 15:38	146.201982	-39.802547
10/08/2010 15:46	146.206086	-39.795121
10/08/2010 15:58	146.213051	-39.78537
10/08/2010 16:13	146.218452	-39.77251
10/08/2010 16:20	146.224014	-39.768053
10/08/2010 16:25	146.227763	-39.76515
10/08/2010 16:31	146.231155	-39.761468
10/08/2010 17:15	146.271937	-39.736057
10/08/2010 17:51	146.316405	-39.717523
10/08/2010 17:57	146.320766	-39.71525
10/08/2010 18:02	146.314106	-39.686765
10/08/2010 18:16	146.339015	-39.702068
10/08/2010 18:48	146.373084	-39.678564
10/08/2010 18:55	146.374477	-39.675886
10/08/2010 19:13	146.38608	-39.664295
10/08/2010 19:21	146.386918	-39.661499
10/08/2010 19:34	146.385824	-39.655615
10/08/2010 19:41	146.387672	-39.654159
10/08/2010 19:53	146.389242	-39.648744
10/08/2010 19:58	146.390557	-39.648146
10/08/2010 20:06	146.393646	-39.644312
10/08/2010 20:24	146.393604	-39.639299
10/08/2010 20:50	146.393511	-39.642826
10/08/2010 20:59	146.393121	-39.642287
10/08/2010 21:12	146.395208	-39.638712
10/08/2010 21:27	146.400053	-39.63057
10/08/2010 21:35	146.402687	-39.625204
10/08/2010 22:02	146.412009	-39.60868
10/08/2010 22:07	146.414528	-39.605558
10/08/2010 22:13	146.416867	-39.601819
10/08/2010 22:26	146.420225	-39.594597
10/08/2010 22:31	146.422526	-39.591861
10/08/2010 23:04	146.434296	-39.573497
10/08/2010 23:10	146.437999	-39.570208
10/08/2010 23:29	146.448013	-39.559557
10/08/2010 23:41	146.454149	-39.552865
10/08/2010 23:48	146.458056	-39.547991
10/08/2010 23:55	146.459752	-39.544183
11/08/2010 0:00	146.462419	-39.541306
11/08/2010 0:13	146.468372	-39.533357
11/08/2010 0:20	146.471937	-39.529107
11/08/2010 0:25	146.475076	-39.525557
11/08/2010 0:31	146.47903	-39.522737
11/08/2010 0:37	146.482238	-39.519336
11/08/2010 0:49	146.487461	-39.511757
11/08/2010 0:54	146.488574	-39.508316
11/08/2010 2:19	146.485413	-39.452436
11/08/2010 2:33	146.480544	-39.442874
11/08/2010 2:39	146.478954	-39.438251
11/08/2010 3:05	146.472319	-39.417685
11/08/2010 3:19	146.471764	-39.4085
11/08/2010 3:26	146.470797	-39.402798
11/08/2010 4:00	146.461541	-39.377202
11/08/2010 4:12	146.456053	-39.36817
11/08/2010 4:17	146.453551	-39.363968
11/08/2010 4:29	146.447035	-39.355702
11/08/2010 4:49	146.438304	-39.339388
11/08/2010 5:00	146.433998	-39.330142
11/08/2010 5:05	146.432067	-39.325731
11/08/2010 5:11	146.42936	-39.32038
11/08/2010 5:17	146.427176	-39.315053
11/08/2010 5:22	146.42665	-39.310846
11/08/2010 5:35	146.424581	-39.301188
11/08/2010 5:41	146.422236	-39.295804
11/08/2010 5:47	146.420069	-39.291868
11/08/2010 5:52	146.417855	-39.285744
11/08/2010 6:04	146.41205	-39.275479
11/08/2010 6:30	146.396043	-39.256664
11/08/2010 6:44	146.387015	-39.246303
11/08/2010 6:50	146.383559	-39.241679
11/08/2010 6:55	146.38164	-39.238261
11/08/2010 7:00	146.380498	-39.238047
11/08/2010 7:37	146.365353	-39.204513
11/08/2010 7:51	146.35954	-39.191418
11/08/2010 7:59	146.355726	-39.185499
11/08/2010 9:10	146.30785	-39.151526
11/08/2010 9:15	146.307805	-39.151701
11/08/2010 9:20	146.307987	-39.152103
11/08/2010 9:25	146.308004	-39.152099
11/08/2010 9:30	146.308264	-39.15234
11/08/2010 9:35	146.308006	-39.15321
11/08/2010 9:45	146.308461	-39.152634
11/08/2010 11:00	146.307495	-39.152457
11/08/2010 11:05	146.308198	-39.152773
11/08/2010 23:05	146.308463	-39.152983
12/08/2010 11:05	146.308983	-39.153271
12/08/2010 23:05	146.305625	-39.152127
13/08/2010 11:05	146.309908	-39.153291
14/08/2010 11:05	146.309537	-39.15271
14/08/2010 23:05	146.309065	-39.153024
15/08/2010 11:05	146.309445	-39.152867
15/08/2010 23:07	146.309138	-39.151853
16/08/2010 11:07	146.309482	-39.152977
16/08/2010 23:07	146.309103	-39.153441
17/08/2010 11:07	146.309376	-39.153655
17/08/2010 23:07	146.309987	-39.15145
18/08/2010 11:09	146.309508	-39.15338
18/08/2010 23:09	146.309519	-39.15313
19/08/2010 11:10	146.309447	-39.152968
19/08/2010 23:11	146.309737	-39.15312
20/08/2010 11:11	146.310422	-39.151809
20/08/2010 23:11	146.309414	-39.153109
21/08/2010 11:11	146.311133	-39.157049
21/08/2010 23:11	146.309566	-39.153291
22/08/2010 11:11	146.311711	-39.153844
22/08/2010 23:11	146.311549	-39.153734
