# Supplementary material for: Use of Anthropogenic Sea Floor Structures by Australian Fur Seals: Potential Positive Ecological Impacts of Marine Industrial Development?
Source: PLoS One. 2015 Jul 1;10(7):e0130581. doi: 10.1371/journal.pone.0130581 (PMC4488539; doi:10.1371/journal.pone.0130581)
Supplement: S1 File — (ZIP) [file pone.0130581.s001.zip › S1GPS Tracks/Seal33-full.csv]

DateTime	Longitude	Latitude
14/05/2011 0:23	146.308905	-39.152958
14/05/2011 0:38	146.308811	-39.153303
14/05/2011 0:53	146.308762	-39.153069
14/05/2011 1:08	146.309159	-39.153031
14/05/2011 1:23	146.309105	-39.152807
14/05/2011 1:38	146.309030	-39.152962
14/05/2011 1:53	146.309238	-39.153008
14/05/2011 2:08	146.308260	-39.152075
14/05/2011 2:25	146.304392	-39.150796
14/05/2011 2:40	146.299761	-39.152095
14/05/2011 2:55	146.299415	-39.154721
14/05/2011 3:15	146.296634	-39.155399
14/05/2011 4:00	146.307406	-39.151260
14/05/2011 4:20	146.307379	-39.150849
14/05/2011 4:40	146.309942	-39.149519
14/05/2011 5:25	146.308109	-39.151585
14/05/2011 5:40	146.308176	-39.152071
14/05/2011 5:55	146.308279	-39.152101
14/05/2011 6:10	146.308343	-39.152101
14/05/2011 6:36	146.308572	-39.152438
14/05/2011 6:51	146.308580	-39.152186
14/05/2011 7:06	146.308273	-39.152557
14/05/2011 7:21	146.308034	-39.152541
14/05/2011 7:36	146.308309	-39.152450
14/05/2011 7:51	146.307876	-39.152208
14/05/2011 8:06	146.308288	-39.152334
14/05/2011 8:21	146.308259	-39.152406
14/05/2011 8:36	146.308184	-39.152210
14/05/2011 8:51	146.307886	-39.152121
14/05/2011 9:06	146.307938	-39.152071
14/05/2011 9:21	146.307723	-39.152458
14/05/2011 9:36	146.307531	-39.152448
14/05/2011 9:51	146.307840	-39.152208
14/05/2011 10:06	146.307780	-39.152308
14/05/2011 10:26	146.307935	-39.152116
14/05/2011 10:41	146.307952	-39.152047
14/05/2011 10:56	146.307938	-39.152170
14/05/2011 11:11	146.308225	-39.151999
14/05/2011 11:26	146.308194	-39.151824
14/05/2011 11:41	146.308053	-39.151883
14/05/2011 11:56	146.308200	-39.152135
14/05/2011 12:11	146.307647	-39.152481
14/05/2011 12:26	146.307397	-39.152430
14/05/2011 12:41	146.308096	-39.152173
14/05/2011 12:56	146.307993	-39.151574
14/05/2011 13:05	146.308693	-39.148832
14/05/2011 13:30	146.304940	-39.153695
14/05/2011 13:45	146.305471	-39.151623
14/05/2011 14:00	146.305714	-39.151818
14/05/2011 14:20	146.307773	-39.159445
14/05/2011 14:45	146.307592	-39.151410
14/05/2011 20:49	146.313644	-39.160567
14/05/2011 21:05	146.327839	-39.169287
14/05/2011 23:23	146.412000	-39.265233
14/05/2011 23:47	146.428251	-39.275898
15/05/2011 0:06	146.444304	-39.285470
15/05/2011 1:23	146.510806	-39.324233
15/05/2011 2:06	146.515111	-39.339025
15/05/2011 2:22	146.512758	-39.344157
15/05/2011 3:13	146.509460	-39.365148
15/05/2011 4:41	146.498732	-39.357187
15/05/2011 5:07	146.498175	-39.356512
15/05/2011 5:22	146.501630	-39.355975
15/05/2011 5:51	146.501133	-39.355775
15/05/2011 6:15	146.504515	-39.355692
15/05/2011 6:30	146.504351	-39.356922
15/05/2011 7:45	146.500573	-39.356779
15/05/2011 8:06	146.500104	-39.359696
15/05/2011 8:21	146.500852	-39.358631
15/05/2011 8:36	146.501150	-39.357868
15/05/2011 8:51	146.507544	-39.347962
15/05/2011 9:36	146.499780	-39.359130
15/05/2011 10:01	146.501027	-39.357496
15/05/2011 10:16	146.501268	-39.357564
15/05/2011 10:36	146.501206	-39.357897
15/05/2011 10:51	146.501249	-39.357769
15/05/2011 11:31	146.501079	-39.357581
15/05/2011 11:46	146.500871	-39.358197
15/05/2011 12:56	146.501199	-39.357722
15/05/2011 14:11	146.519507	-39.341202
15/05/2011 14:28	146.526467	-39.338451
15/05/2011 15:13	146.536748	-39.311052
15/05/2011 15:39	146.534573	-39.302254
15/05/2011 16:09	146.530596	-39.291943
15/05/2011 16:25	146.529358	-39.287628
15/05/2011 17:47	146.506937	-39.234515
15/05/2011 18:02	146.506590	-39.233521
15/05/2011 18:52	146.506177	-39.233734
15/05/2011 19:16	146.506790	-39.234029
15/05/2011 19:31	146.506355	-39.233722
15/05/2011 19:46	146.506547	-39.233617
15/05/2011 19:49	146.506952	-39.233627
15/05/2011 20:04	146.509635	-39.237320
15/05/2011 20:20	146.504483	-39.236383
15/05/2011 20:40	146.506923	-39.226687
15/05/2011 20:55	146.508355	-39.227151
15/05/2011 21:10	146.509544	-39.224747
15/05/2011 22:28	146.507327	-39.227101
15/05/2011 22:43	146.506348	-39.228443
15/05/2011 22:58	146.506518	-39.228433
15/05/2011 23:13	146.507211	-39.229622
15/05/2011 23:33	146.507122	-39.228801
16/05/2011 0:13	146.507646	-39.227952
16/05/2011 1:28	146.508365	-39.227350
16/05/2011 1:43	146.503954	-39.231117
16/05/2011 8:43	146.507127	-39.228640
16/05/2011 8:58	146.507021	-39.228571
16/05/2011 9:13	146.513750	-39.228626
16/05/2011 14:58	146.507221	-39.228526
16/05/2011 15:38	146.507291	-39.228153
16/05/2011 17:33	146.507756	-39.233146
16/05/2011 17:53	146.507332	-39.228604
16/05/2011 18:08	146.507439	-39.228605
16/05/2011 18:58	146.507460	-39.228693
16/05/2011 19:13	146.507458	-39.228308
16/05/2011 19:28	146.507364	-39.228538
16/05/2011 19:43	146.507241	-39.228451
16/05/2011 19:58	146.507435	-39.228612
16/05/2011 20:13	146.507298	-39.228441
16/05/2011 20:28	146.507138	-39.228446
16/05/2011 20:43	146.508051	-39.228470
16/05/2011 20:58	146.506666	-39.228564
16/05/2011 21:13	146.507233	-39.228629
16/05/2011 21:28	146.506971	-39.228738
16/05/2011 21:43	146.506690	-39.228368
16/05/2011 23:38	146.507383	-39.228715
16/05/2011 23:53	146.507312	-39.228515
17/05/2011 0:13	146.507170	-39.228190
17/05/2011 0:28	146.507425	-39.228179
17/05/2011 1:18	146.506921	-39.230667
17/05/2011 1:33	146.507134	-39.230241
17/05/2011 2:08	146.509900	-39.229274
17/05/2011 4:14	146.507697	-39.230320
17/05/2011 4:29	146.506924	-39.230642
17/05/2011 4:59	146.522387	-39.226766
17/05/2011 5:14	146.506686	-39.230353
17/05/2011 5:29	146.506823	-39.230665
17/05/2011 5:49	146.507027	-39.230574
17/05/2011 6:24	146.510661	-39.242891
17/05/2011 8:08	146.520771	-39.312272
17/05/2011 9:25	146.525892	-39.346215
17/05/2011 9:40	146.532833	-39.352299
17/05/2011 10:05	146.524763	-39.364035
17/05/2011 10:20	146.527450	-39.366180
17/05/2011 10:36	146.530103	-39.368944
17/05/2011 10:51	146.532375	-39.369060
17/05/2011 11:16	146.534584	-39.370505
17/05/2011 11:52	146.538424	-39.374242
17/05/2011 12:07	146.546806	-39.377761
17/05/2011 12:23	146.559978	-39.377429
17/05/2011 12:47	146.571426	-39.385393
17/05/2011 13:05	146.582052	-39.387782
17/05/2011 13:29	146.598816	-39.391367
17/05/2011 17:31	146.743280	-39.378361
17/05/2011 17:56	146.746028	-39.376540
17/05/2011 18:11	146.746651	-39.376560
17/05/2011 18:26	146.745330	-39.377091
17/05/2011 18:41	146.745700	-39.377556
17/05/2011 18:56	146.745817	-39.377372
17/05/2011 19:13	146.745892	-39.377319
17/05/2011 19:33	146.745514	-39.376847
17/05/2011 19:53	146.741185	-39.375316
17/05/2011 20:08	146.745981	-39.377125
17/05/2011 20:30	146.745410	-39.375323
17/05/2011 20:48	146.747373	-39.373358
17/05/2011 21:03	146.746974	-39.372950
17/05/2011 21:50	146.775994	-39.372437
17/05/2011 22:15	146.773925	-39.374159
17/05/2011 22:37	146.784162	-39.374498
17/05/2011 23:57	146.827053	-39.379542
18/05/2011 0:12	146.832642	-39.381331
18/05/2011 0:32	146.831326	-39.381870
18/05/2011 1:19	146.832311	-39.386836
18/05/2011 2:08	146.832528	-39.381598
18/05/2011 2:33	146.834977	-39.390457
18/05/2011 3:00	146.841665	-39.396875
18/05/2011 3:49	146.873485	-39.400771
18/05/2011 4:37	146.906530	-39.400302
18/05/2011 5:54	146.895838	-39.389201
18/05/2011 6:09	146.894205	-39.383314
18/05/2011 6:51	146.883159	-39.382029
18/05/2011 7:32	146.878314	-39.376093
18/05/2011 8:48	146.817292	-39.373194
18/05/2011 9:41	146.769120	-39.373402
18/05/2011 20:37	146.745518	-39.376113
18/05/2011 20:45	146.746262	-39.372886
18/05/2011 21:10	146.745872	-39.372191
18/05/2011 22:09	146.786532	-39.361750
18/05/2011 22:24	146.798324	-39.362574
18/05/2011 22:39	146.804703	-39.360747
19/05/2011 1:09	146.838229	-39.344315
19/05/2011 3:22	146.794892	-39.368990
19/05/2011 3:52	146.801886	-39.365125
19/05/2011 5:10	146.780650	-39.364146
20/05/2011 0:10	146.706178	-39.373343
20/05/2011 1:26	146.739437	-39.389580
20/05/2011 1:41	146.743294	-39.387855
20/05/2011 2:36	146.741991	-39.389705
20/05/2011 2:51	146.740379	-39.390089
20/05/2011 3:13	146.743854	-39.388636
20/05/2011 3:41	146.742461	-39.387005
20/05/2011 3:59	146.738472	-39.390935
20/05/2011 4:21	146.738608	-39.391397
20/05/2011 5:32	146.738025	-39.389946
21/05/2011 0:27	146.712922	-39.472080
21/05/2011 0:47	146.705668	-39.486002
21/05/2011 1:02	146.703850	-39.498665
21/05/2011 1:17	146.697309	-39.501120
21/05/2011 1:32	146.691259	-39.500709
21/05/2011 1:47	146.682656	-39.498837
21/05/2011 3:29	146.673099	-39.469275
21/05/2011 4:41	146.698596	-39.457743
21/05/2011 4:56	146.702251	-39.455736
21/05/2011 5:11	146.699566	-39.454044
21/05/2011 6:03	146.706933	-39.456817
21/05/2011 6:54	146.708540	-39.449532
21/05/2011 7:09	146.709633	-39.448722
21/05/2011 7:50	146.691152	-39.440873
21/05/2011 8:10	146.683454	-39.444759
21/05/2011 8:35	146.684380	-39.445176
21/05/2011 8:50	146.688153	-39.441683
21/05/2011 9:05	146.688577	-39.442511
21/05/2011 9:28	146.692094	-39.440803
21/05/2011 9:43	146.699076	-39.433787
21/05/2011 9:58	146.707469	-39.424271
21/05/2011 10:33	146.729425	-39.399272
21/05/2011 10:48	146.738185	-39.388285
21/05/2011 11:08	146.744407	-39.377482
21/05/2011 14:28	146.744587	-39.378899
21/05/2011 15:08	146.752381	-39.384944
21/05/2011 20:28	146.737252	-39.379777
21/05/2011 20:43	146.744092	-39.377946
21/05/2011 20:48	146.744112	-39.380237
21/05/2011 21:10	146.739123	-39.390943
21/05/2011 21:25	146.738338	-39.390811
21/05/2011 23:17	146.701181	-39.450185
21/05/2011 23:45	146.699876	-39.453824
22/05/2011 0:10	146.694873	-39.456987
22/05/2011 1:00	146.664313	-39.467092
22/05/2011 1:17	146.659280	-39.466451
22/05/2011 2:27	146.649058	-39.461444
22/05/2011 3:09	146.650814	-39.461356
22/05/2011 3:57	146.645951	-39.463128
22/05/2011 4:24	146.657931	-39.461606
22/05/2011 5:59	146.657864	-39.468039
22/05/2011 6:40	146.657659	-39.466195
22/05/2011 6:55	146.655395	-39.468565
22/05/2011 7:15	146.649787	-39.473249
22/05/2011 7:30	146.650319	-39.477974
22/05/2011 7:45	146.648054	-39.479511
22/05/2011 8:00	146.647846	-39.481335
22/05/2011 8:15	146.651717	-39.479386
22/05/2011 8:57	146.650179	-39.475297
22/05/2011 9:12	146.657158	-39.469563
22/05/2011 9:43	146.664907	-39.462399
22/05/2011 10:52	146.669465	-39.459198
22/05/2011 11:19	146.668096	-39.458657
22/05/2011 11:45	146.669992	-39.457392
22/05/2011 12:34	146.668151	-39.459318
22/05/2011 13:27	146.667103	-39.460995
22/05/2011 13:45	146.667161	-39.461117
22/05/2011 14:06	146.670381	-39.463350
22/05/2011 14:21	146.667718	-39.462677
22/05/2011 14:43	146.666570	-39.459271
22/05/2011 15:34	146.674659	-39.457213
22/05/2011 15:49	146.672044	-39.456995
22/05/2011 16:04	146.666940	-39.456811
22/05/2011 16:24	146.674057	-39.455765
22/05/2011 16:46	146.667390	-39.457791
22/05/2011 17:56	146.671377	-39.458888
22/05/2011 18:11	146.672272	-39.450146
22/05/2011 18:39	146.672738	-39.451392
22/05/2011 18:59	146.673283	-39.449025
22/05/2011 19:26	146.677976	-39.451438
22/05/2011 19:41	146.679627	-39.449862
22/05/2011 19:56	146.684221	-39.446602
22/05/2011 20:11	146.690341	-39.443162
22/05/2011 20:31	146.701809	-39.433323
22/05/2011 20:56	146.716729	-39.416885
22/05/2011 21:25	146.734074	-39.394950
23/05/2011 3:08	146.761182	-39.388865
23/05/2011 3:23	146.744363	-39.377594
23/05/2011 3:38	146.744465	-39.376565
23/05/2011 5:03	146.728104	-39.392926
23/05/2011 5:28	146.709636	-39.404255
23/05/2011 5:43	146.704447	-39.413291
23/05/2011 6:12	146.693722	-39.432389
23/05/2011 6:42	146.680434	-39.451375
23/05/2011 6:57	146.678003	-39.461096
23/05/2011 7:17	146.673825	-39.469033
23/05/2011 7:46	146.673148	-39.467792
23/05/2011 8:31	146.648552	-39.476062
23/05/2011 8:55	146.641342	-39.480557
23/05/2011 10:16	146.666590	-39.472752
23/05/2011 11:10	146.675873	-39.459000
23/05/2011 12:37	146.671882	-39.458748
23/05/2011 13:03	146.670935	-39.457825
23/05/2011 15:33	146.664701	-39.468641
23/05/2011 16:20	146.658659	-39.471415
23/05/2011 16:40	146.660858	-39.469722
23/05/2011 17:23	146.660588	-39.473762
23/05/2011 18:10	146.653575	-39.481235
23/05/2011 18:30	146.648448	-39.488731
23/05/2011 18:45	146.646830	-39.488202
23/05/2011 19:07	146.648894	-39.489696
23/05/2011 19:22	146.645013	-39.486920
23/05/2011 19:44	146.645853	-39.488487
23/05/2011 20:54	146.638853	-39.471380
23/05/2011 21:14	146.637635	-39.472632
23/05/2011 21:55	146.637286	-39.475996
23/05/2011 22:10	146.637240	-39.476866
23/05/2011 22:25	146.636955	-39.476748
23/05/2011 22:47	146.633684	-39.473731
24/05/2011 0:55	146.643797	-39.481825
24/05/2011 1:16	146.635080	-39.476374
24/05/2011 1:41	146.636384	-39.470944
24/05/2011 2:03	146.640182	-39.468461
24/05/2011 2:29	146.643737	-39.464725
24/05/2011 2:49	146.643281	-39.464903
24/05/2011 3:34	146.652994	-39.461586
24/05/2011 4:47	146.651534	-39.461650
24/05/2011 7:18	146.647259	-39.464499
24/05/2011 7:59	146.639055	-39.464602
24/05/2011 8:14	146.642581	-39.460387
24/05/2011 8:29	146.643534	-39.453952
24/05/2011 8:44	146.644015	-39.447771
24/05/2011 9:09	146.636816	-39.427756
24/05/2011 9:29	146.625320	-39.412731
24/05/2011 11:34	146.541765	-39.354949
24/05/2011 12:23	146.538840	-39.354872
24/05/2011 13:04	146.533870	-39.351639
24/05/2011 13:19	146.536350	-39.353146
24/05/2011 13:41	146.534914	-39.353896
24/05/2011 13:57	146.533803	-39.355389
24/05/2011 14:23	146.531723	-39.357521
24/05/2011 15:33	146.512376	-39.338781
24/05/2011 15:48	146.500305	-39.325876
24/05/2011 17:18	146.414036	-39.270754
24/05/2011 18:10	146.373498	-39.261922
24/05/2011 18:25	146.378309	-39.258334
24/05/2011 18:40	146.374137	-39.259793
24/05/2011 20:16	146.365927	-39.246686
24/05/2011 20:41	146.357694	-39.232057
24/05/2011 21:06	146.344404	-39.214035
24/05/2011 21:26	146.333555	-39.201232
24/05/2011 21:41	146.325875	-39.190712
24/05/2011 21:56	146.317258	-39.180590
24/05/2011 22:16	146.306353	-39.165922
24/05/2011 22:36	146.299552	-39.154643
24/05/2011 22:51	146.299467	-39.154825
24/05/2011 23:06	146.299525	-39.154859
24/05/2011 23:21	146.299658	-39.154944
24/05/2011 23:50	146.299723	-39.154653
25/05/2011 0:05	146.300009	-39.154475
25/05/2011 0:20	146.298879	-39.154904
25/05/2011 0:35	146.299584	-39.154584
25/05/2011 1:15	146.299529	-39.154780
25/05/2011 1:30	146.300525	-39.155392
25/05/2011 1:45	146.299568	-39.154812
25/05/2011 2:00	146.299581	-39.154723
25/05/2011 2:15	146.299632	-39.154670
25/05/2011 2:30	146.299452	-39.154882
25/05/2011 2:45	146.299456	-39.154804
25/05/2011 3:00	146.299496	-39.154803
25/05/2011 3:15	146.299640	-39.154697
25/05/2011 3:30	146.299603	-39.154765
25/05/2011 3:45	146.299613	-39.154876
25/05/2011 4:00	146.299353	-39.154782
25/05/2011 4:15	146.299540	-39.154771
25/05/2011 4:30	146.299355	-39.154640
25/05/2011 4:45	146.299049	-39.154709
25/05/2011 5:00	146.299690	-39.154789
25/05/2011 5:25	146.299653	-39.154669
25/05/2011 5:50	146.300261	-39.153974
25/05/2011 6:05	146.297578	-39.155620
25/05/2011 6:20	146.299291	-39.154894
25/05/2011 6:35	146.299638	-39.154780
25/05/2011 6:50	146.298687	-39.154775
25/05/2011 7:05	146.295395	-39.167529
25/05/2011 7:20	146.300374	-39.153474
25/05/2011 7:35	146.299226	-39.155264
25/05/2011 7:50	146.299953	-39.154541
25/05/2011 8:01	146.299654	-39.154580
25/05/2011 8:16	146.307897	-39.151449
25/05/2011 8:31	146.308981	-39.152132
25/05/2011 8:46	146.308354	-39.152818
25/05/2011 9:01	146.308734	-39.152502
25/05/2011 9:27	146.309077	-39.152505
25/05/2011 9:42	146.308822	-39.152570
25/05/2011 9:57	146.308850	-39.152551
25/05/2011 10:12	146.308922	-39.152397
25/05/2011 10:27	146.308921	-39.152477
25/05/2011 10:42	146.303193	-39.140324
25/05/2011 10:57	146.308422	-39.155708
25/05/2011 11:12	146.308893	-39.152841
25/05/2011 11:32	146.308155	-39.153704
25/05/2011 11:47	146.297557	-39.164356
25/05/2011 12:02	146.308777	-39.152701
25/05/2011 12:17	146.311350	-39.157516
25/05/2011 12:52	146.309126	-39.152500
25/05/2011 13:07	146.308998	-39.152601
25/05/2011 13:22	146.309154	-39.152365
25/05/2011 13:37	146.308822	-39.152468
25/05/2011 13:52	146.309009	-39.152310
25/05/2011 14:07	146.309192	-39.152333
25/05/2011 14:22	146.308716	-39.152620
25/05/2011 14:37	146.307535	-39.152826
25/05/2011 14:52	146.308836	-39.152496
25/05/2011 15:07	146.309109	-39.152312
25/05/2011 15:22	146.309316	-39.152370
25/05/2011 15:42	146.308954	-39.152723
25/05/2011 16:02	146.308709	-39.152364
25/05/2011 16:17	146.308765	-39.152497
25/05/2011 16:32	146.308731	-39.152218
25/05/2011 16:47	146.308877	-39.152358
25/05/2011 17:02	146.309131	-39.152385
25/05/2011 17:52	146.309130	-39.152310
25/05/2011 18:07	146.308941	-39.152521
25/05/2011 18:27	146.308807	-39.152020
25/05/2011 18:42	146.309973	-39.152198
25/05/2011 19:02	146.308677	-39.151887
25/05/2011 19:42	146.308322	-39.152098
25/05/2011 19:57	146.308524	-39.152389
25/05/2011 20:17	146.308915	-39.152256
25/05/2011 20:32	146.309236	-39.152619
25/05/2011 20:47	146.308956	-39.152445
25/05/2011 21:12	146.308366	-39.153811
25/05/2011 21:27	146.309619	-39.151377
25/05/2011 21:42	146.308942	-39.152648
25/05/2011 22:07	146.309824	-39.151796
25/05/2011 22:22	146.293296	-39.143475
25/05/2011 22:37	146.305114	-39.150813
25/05/2011 22:52	146.308986	-39.152377
25/05/2011 23:12	146.308915	-39.152473
25/05/2011 23:27	146.308782	-39.152460
25/05/2011 23:42	146.308757	-39.152605
26/05/2011 0:02	146.308818	-39.152233
26/05/2011 0:17	146.309051	-39.152677
26/05/2011 0:32	146.308597	-39.152261
26/05/2011 0:47	146.308415	-39.153784
26/05/2011 1:02	146.309567	-39.152076
26/05/2011 1:17	146.312459	-39.145059
26/05/2011 1:57	146.308878	-39.152343
26/05/2011 2:12	146.308810	-39.152390
26/05/2011 2:32	146.308902	-39.152433
26/05/2011 2:47	146.310947	-39.150741
26/05/2011 3:02	146.307224	-39.153644
26/05/2011 3:27	146.308704	-39.152453
26/05/2011 3:42	146.309165	-39.152240
26/05/2011 3:57	146.308892	-39.152458
26/05/2011 4:12	146.309362	-39.152415
26/05/2011 4:27	146.308936	-39.152623
26/05/2011 4:42	146.309514	-39.152283
26/05/2011 4:57	146.309052	-39.152476
26/05/2011 5:12	146.308884	-39.152441
26/05/2011 5:27	146.308953	-39.152380
26/05/2011 5:42	146.308687	-39.152202
26/05/2011 5:57	146.308352	-39.153505
26/05/2011 6:12	146.310065	-39.152523
26/05/2011 6:27	146.309315	-39.152713
26/05/2011 6:42	146.309203	-39.153005
26/05/2011 6:57	146.308994	-39.152371
26/05/2011 7:12	146.308880	-39.152160
26/05/2011 7:27	146.308557	-39.152444
26/05/2011 7:42	146.308848	-39.152577
26/05/2011 7:57	146.308976	-39.152386
26/05/2011 8:12	146.308860	-39.152615
26/05/2011 8:27	146.309096	-39.152605
26/05/2011 8:42	146.308916	-39.152476
26/05/2011 8:57	146.308769	-39.152487
26/05/2011 9:12	146.308888	-39.152435
26/05/2011 9:27	146.308536	-39.152630
26/05/2011 9:42	146.308866	-39.152308
26/05/2011 9:57	146.308895	-39.152473
26/05/2011 10:12	146.309094	-39.152318
26/05/2011 10:27	146.309018	-39.152702
26/05/2011 10:42	146.308909	-39.152365
26/05/2011 10:57	146.309364	-39.152036
26/05/2011 11:12	146.309164	-39.152324
26/05/2011 11:27	146.309120	-39.152457
26/05/2011 11:42	146.308952	-39.152587
26/05/2011 11:57	146.308707	-39.152591
26/05/2011 12:12	146.308694	-39.152618
26/05/2011 12:27	146.308992	-39.152521
26/05/2011 12:42	146.309221	-39.152385
26/05/2011 12:57	146.308874	-39.152357
26/05/2011 13:12	146.308865	-39.152238
26/05/2011 13:27	146.309002	-39.152561
26/05/2011 13:47	146.308820	-39.152812
26/05/2011 14:02	146.307761	-39.151758
26/05/2011 14:18	146.306180	-39.155806
26/05/2011 15:03	146.302646	-39.154296
26/05/2011 15:18	146.299269	-39.154553
26/05/2011 19:15	146.305496	-39.169536
26/05/2011 21:30	146.377669	-39.234337
26/05/2011 22:23	146.365024	-39.234630
26/05/2011 22:39	146.360180	-39.236756
26/05/2011 23:09	146.360608	-39.247319
26/05/2011 23:25	146.360857	-39.252538
27/05/2011 0:00	146.367227	-39.269158
27/05/2011 0:58	146.398588	-39.287953
27/05/2011 2:58	146.486005	-39.331227
27/05/2011 4:45	146.523554	-39.341394
27/05/2011 5:34	146.513629	-39.345042
27/05/2011 5:49	146.515370	-39.351483
27/05/2011 6:16	146.499281	-39.355838
27/05/2011 6:31	146.499749	-39.357617
27/05/2011 6:51	146.501790	-39.359413
27/05/2011 7:21	146.500533	-39.356496
27/05/2011 8:15	146.508202	-39.350300
27/05/2011 8:40	146.517536	-39.342148
27/05/2011 8:56	146.517416	-39.341855
27/05/2011 10:00	146.517055	-39.341943
27/05/2011 10:21	146.517221	-39.342268
27/05/2011 11:39	146.516894	-39.343005
27/05/2011 11:54	146.520278	-39.340447
27/05/2011 12:20	146.520143	-39.344113
27/05/2011 12:51	146.524547	-39.340600
27/05/2011 13:34	146.528662	-39.315629
27/05/2011 15:10	146.506703	-39.233919
27/05/2011 15:25	146.506432	-39.233800
27/05/2011 15:40	146.506236	-39.233681
27/05/2011 15:55	146.506392	-39.233709
27/05/2011 16:23	146.506566	-39.233740
27/05/2011 16:38	146.506347	-39.233573
27/05/2011 16:53	146.506313	-39.233725
27/05/2011 17:08	146.506453	-39.233715
27/05/2011 17:23	146.506401	-39.233702
27/05/2011 17:38	146.506316	-39.233667
27/05/2011 17:53	146.506440	-39.233524
27/05/2011 18:08	146.506365	-39.233662
27/05/2011 18:23	146.506457	-39.233731
27/05/2011 18:38	146.506283	-39.233879
27/05/2011 18:53	146.506262	-39.233963
27/05/2011 19:08	146.506487	-39.233584
27/05/2011 19:23	146.506306	-39.233746
27/05/2011 19:38	146.505839	-39.233680
27/05/2011 19:53	146.506170	-39.233569
27/05/2011 20:13	146.506128	-39.233667
27/05/2011 20:28	146.506311	-39.233865
27/05/2011 20:43	146.507197	-39.233439
27/05/2011 20:58	146.506027	-39.233736
27/05/2011 21:13	146.506303	-39.233566
27/05/2011 21:28	146.506090	-39.233810
27/05/2011 21:43	146.506281	-39.233838
27/05/2011 21:58	146.506478	-39.233933
27/05/2011 22:13	146.506008	-39.233820
27/05/2011 22:28	146.506266	-39.233721
27/05/2011 22:43	146.506921	-39.233220
27/05/2011 23:03	146.505332	-39.233380
27/05/2011 23:23	146.516184	-39.236652
28/05/2011 0:03	146.512634	-39.234273
28/05/2011 0:18	146.525526	-39.233934
28/05/2011 0:33	146.506394	-39.233769
28/05/2011 0:48	146.506522	-39.233616
28/05/2011 1:03	146.506140	-39.233633
28/05/2011 2:08	146.506363	-39.233810
28/05/2011 2:23	146.506304	-39.233675
28/05/2011 2:38	146.506435	-39.233589
28/05/2011 2:53	146.506105	-39.233794
28/05/2011 3:08	146.506414	-39.233669
28/05/2011 3:23	146.506235	-39.234171
28/05/2011 3:38	146.506330	-39.234030
28/05/2011 3:53	146.506461	-39.233876
28/05/2011 4:08	146.506368	-39.233751
28/05/2011 4:23	146.506269	-39.233752
28/05/2011 5:53	146.505947	-39.233820
28/05/2011 6:08	146.505975	-39.233785
28/05/2011 6:23	146.506354	-39.234012
28/05/2011 6:38	146.506311	-39.233736
28/05/2011 6:53	146.505653	-39.234269
28/05/2011 7:08	146.506391	-39.233661
28/05/2011 7:23	146.506429	-39.233557
28/05/2011 7:38	146.506469	-39.233797
28/05/2011 7:53	146.506133	-39.233886
28/05/2011 8:08	146.506943	-39.233765
28/05/2011 8:28	146.506725	-39.233287
28/05/2011 8:43	146.508541	-39.231454
28/05/2011 9:48	146.506553	-39.233565
28/05/2011 11:48	146.506060	-39.232939
28/05/2011 12:03	146.506501	-39.233784
28/05/2011 12:18	146.504957	-39.231502
28/05/2011 12:33	146.505797	-39.233177
28/05/2011 12:48	146.506409	-39.233910
28/05/2011 13:03	146.506416	-39.233541
28/05/2011 13:18	146.506499	-39.233659
28/05/2011 13:33	146.506251	-39.233568
28/05/2011 13:48	146.506305	-39.233783
28/05/2011 14:03	146.506294	-39.233342
28/05/2011 14:18	146.506294	-39.233666
28/05/2011 14:33	146.506417	-39.233719
28/05/2011 14:48	146.506536	-39.233654
28/05/2011 15:03	146.506517	-39.233560
28/05/2011 15:18	146.506355	-39.233770
28/05/2011 15:33	146.506269	-39.233641
28/05/2011 15:48	146.506370	-39.233672
28/05/2011 16:03	146.506262	-39.233793
28/05/2011 16:18	146.506510	-39.233739
28/05/2011 16:33	146.506280	-39.233544
28/05/2011 16:48	146.508665	-39.236134
28/05/2011 17:05	146.509419	-39.247145
28/05/2011 17:30	146.507612	-39.261681
28/05/2011 17:50	146.505915	-39.278733
28/05/2011 18:05	146.505135	-39.289626
28/05/2011 18:51	146.508610	-39.327479
28/05/2011 19:06	146.515639	-39.337903
28/05/2011 19:32	146.513786	-39.349970
28/05/2011 19:58	146.499078	-39.365180
28/05/2011 20:43	146.484437	-39.373748
28/05/2011 21:02	146.498918	-39.358193
28/05/2011 21:56	146.497208	-39.356167
28/05/2011 22:23	146.517903	-39.359634
28/05/2011 22:39	146.520804	-39.359914
28/05/2011 22:54	146.528690	-39.361977
29/05/2011 1:16	146.672024	-39.378874
29/05/2011 1:32	146.674503	-39.377189
29/05/2011 1:47	146.676591	-39.378761
29/05/2011 2:08	146.674851	-39.378893
29/05/2011 2:56	146.671456	-39.369069
29/05/2011 3:11	146.667582	-39.360881
29/05/2011 3:32	146.677230	-39.360316
29/05/2011 3:49	146.682624	-39.357607
29/05/2011 4:11	146.679720	-39.354167
29/05/2011 4:31	146.681586	-39.355331
29/05/2011 4:51	146.674263	-39.358914
29/05/2011 5:06	146.675013	-39.343215
29/05/2011 5:52	146.667098	-39.361210
29/05/2011 6:17	146.664579	-39.351669
29/05/2011 6:32	146.662909	-39.349998
29/05/2011 8:54	146.679375	-39.349859
29/05/2011 9:09	146.690617	-39.356787
29/05/2011 9:34	146.710389	-39.367975
29/05/2011 10:24	146.744678	-39.377378
29/05/2011 10:39	146.744842	-39.378963
29/05/2011 11:52	146.743465	-39.377512
29/05/2011 13:22	146.743943	-39.377388
29/05/2011 13:37	146.742827	-39.375307
29/05/2011 14:27	146.749011	-39.381704
29/05/2011 19:27	146.744510	-39.376773
29/05/2011 19:42	146.744723	-39.378449
29/05/2011 19:57	146.745109	-39.378524
29/05/2011 20:17	146.741701	-39.377377
29/05/2011 23:53	146.677236	-39.336259
30/05/2011 1:08	146.687890	-39.334081
30/05/2011 2:31	146.682876	-39.322015
30/05/2011 2:51	146.682150	-39.320987
30/05/2011 3:16	146.679282	-39.319931
30/05/2011 3:31	146.678750	-39.311080
30/05/2011 4:11	146.670420	-39.289422
30/05/2011 4:26	146.671677	-39.284229
30/05/2011 4:41	146.668821	-39.279015
30/05/2011 5:06	146.651851	-39.276071
30/05/2011 5:31	146.638656	-39.282848
30/05/2011 5:46	146.639846	-39.279762
30/05/2011 6:01	146.641908	-39.283843
30/05/2011 6:17	146.643373	-39.280478
30/05/2011 6:43	146.659538	-39.276470
30/05/2011 7:26	146.666538	-39.268587
30/05/2011 8:16	146.670961	-39.267028
30/05/2011 8:31	146.672845	-39.268119
30/05/2011 10:51	146.710107	-39.335919
30/05/2011 11:36	146.731558	-39.366711
30/05/2011 17:06	146.745144	-39.378327
30/05/2011 17:31	146.744378	-39.378341
30/05/2011 19:31	146.744486	-39.377767
30/05/2011 19:46	146.744009	-39.373074
30/05/2011 20:05	146.745574	-39.376570
30/05/2011 20:20	146.746871	-39.376119
30/05/2011 20:35	146.744838	-39.379803
30/05/2011 20:55	146.745313	-39.385116
30/05/2011 21:42	146.764720	-39.393551
30/05/2011 23:25	146.812499	-39.393889
30/05/2011 23:40	146.818483	-39.386686
31/05/2011 0:20	146.813156	-39.383978
31/05/2011 0:40	146.812832	-39.388189
31/05/2011 0:56	146.820565	-39.390771
31/05/2011 1:11	146.829566	-39.385278
31/05/2011 1:31	146.838350	-39.378374
31/05/2011 1:51	146.834165	-39.372035
31/05/2011 2:18	146.841783	-39.373444
31/05/2011 2:53	146.841379	-39.385825
31/05/2011 4:01	146.835115	-39.391291
31/05/2011 4:21	146.840720	-39.384441
31/05/2011 4:46	146.847524	-39.372896
31/05/2011 5:31	146.804843	-39.378372
1/06/2011 0:42	146.869215	-39.389359
1/06/2011 1:36	146.883538	-39.379306
1/06/2011 2:23	146.866332	-39.352609
1/06/2011 2:45	146.850078	-39.351562
1/06/2011 3:05	146.834643	-39.343794
1/06/2011 4:39	146.779026	-39.327394
1/06/2011 5:09	146.765653	-39.334615
1/06/2011 5:24	146.762231	-39.335994
1/06/2011 5:39	146.763385	-39.340238
1/06/2011 5:57	146.758362	-39.343846
2/06/2011 1:06	146.801840	-39.388642
2/06/2011 1:24	146.806837	-39.390077
2/06/2011 2:16	146.835300	-39.392564
2/06/2011 2:41	146.842175	-39.405041
2/06/2011 3:06	146.843428	-39.406100
2/06/2011 3:28	146.846357	-39.402497
2/06/2011 3:59	146.859752	-39.403100
2/06/2011 4:42	146.880717	-39.400033
2/06/2011 6:00	146.872879	-39.405230
2/06/2011 7:08	146.888207	-39.371250
2/06/2011 7:24	146.896874	-39.376910
2/06/2011 7:44	146.903051	-39.367293
2/06/2011 8:04	146.894012	-39.361312
2/06/2011 10:27	146.745859	-39.375148
2/06/2011 19:27	146.749050	-39.407033
3/06/2011 3:51	146.821651	-39.393757
3/06/2011 5:35	146.806561	-39.380292
3/06/2011 5:56	146.788120	-39.372236
3/06/2011 6:16	146.769507	-39.371847
3/06/2011 6:44	146.750188	-39.374112
3/06/2011 13:24	146.744371	-39.377554
3/06/2011 13:39	146.744726	-39.378950
3/06/2011 13:54	146.744784	-39.378134
3/06/2011 14:09	146.744342	-39.377673
3/06/2011 14:24	146.744089	-39.377239
3/06/2011 14:39	146.744292	-39.378203
3/06/2011 15:04	146.739023	-39.385952
3/06/2011 15:24	146.744096	-39.378168
3/06/2011 15:39	146.744318	-39.377543
3/06/2011 15:54	146.744058	-39.376420
3/06/2011 16:09	146.744708	-39.382807
3/06/2011 16:24	146.744369	-39.377958
3/06/2011 16:39	146.744519	-39.378171
3/06/2011 16:54	146.744664	-39.378090
3/06/2011 17:09	146.745138	-39.378197
3/06/2011 17:24	146.747261	-39.377763
3/06/2011 17:39	146.744429	-39.377953
3/06/2011 17:54	146.744307	-39.377783
3/06/2011 18:09	146.745530	-39.377800
3/06/2011 18:29	146.744455	-39.378285
3/06/2011 18:44	146.744405	-39.377332
3/06/2011 18:59	146.746219	-39.377284
3/06/2011 19:12	146.746530	-39.376101
3/06/2011 19:39	146.747432	-39.374995
3/06/2011 20:25	146.744162	-39.376673
3/06/2011 21:21	146.739315	-39.379667
3/06/2011 23:16	146.678294	-39.357354
4/06/2011 1:29	146.627340	-39.290998
4/06/2011 1:50	146.618563	-39.284816
4/06/2011 4:59	146.535247	-39.219868
4/06/2011 6:38	146.475999	-39.236441
4/06/2011 8:12	146.448289	-39.234416
4/06/2011 8:27	146.451413	-39.235858
4/06/2011 8:42	146.455345	-39.236006
4/06/2011 9:24	146.464166	-39.237005
4/06/2011 9:39	146.465926	-39.237330
4/06/2011 9:54	146.466906	-39.237301
4/06/2011 10:14	146.468059	-39.237706
4/06/2011 10:35	146.470287	-39.238057
4/06/2011 11:00	146.471335	-39.239870
4/06/2011 11:15	146.464353	-39.246379
4/06/2011 11:31	146.470803	-39.241578
4/06/2011 11:47	146.470611	-39.242964
4/06/2011 12:02	146.469199	-39.243956
4/06/2011 12:18	146.468147	-39.245126
4/06/2011 12:33	146.467269	-39.246318
4/06/2011 12:48	146.466521	-39.247028
4/06/2011 13:09	146.464651	-39.249343
4/06/2011 13:49	146.459990	-39.252870
4/06/2011 14:09	146.456887	-39.254667
4/06/2011 14:59	146.447899	-39.257891
4/06/2011 15:25	146.441430	-39.260173
4/06/2011 15:56	146.437674	-39.267533
4/06/2011 16:17	146.440198	-39.269937
4/06/2011 17:06	146.440885	-39.265916
4/06/2011 17:27	146.440861	-39.269813
4/06/2011 17:52	146.445257	-39.267840
4/06/2011 18:07	146.449051	-39.267184
4/06/2011 18:22	146.448002	-39.264269
4/06/2011 18:44	146.446009	-39.268103
4/06/2011 19:05	146.444629	-39.270450
4/06/2011 20:10	146.428833	-39.264635
4/06/2011 20:32	146.421741	-39.260288
4/06/2011 21:19	146.403273	-39.250942
4/06/2011 21:39	146.396842	-39.247417
4/06/2011 22:29	146.370928	-39.231486
5/06/2011 1:14	146.307954	-39.151501
5/06/2011 1:29	146.308083	-39.151330
5/06/2011 1:44	146.308202	-39.151578
5/06/2011 1:59	146.308292	-39.151685
5/06/2011 2:23	146.308347	-39.151518
5/06/2011 2:38	146.308704	-39.151456
5/06/2011 2:53	146.308341	-39.151654
5/06/2011 3:08	146.308226	-39.151667
5/06/2011 3:23	146.308240	-39.151504
5/06/2011 3:38	146.308443	-39.151747
5/06/2011 3:53	146.308343	-39.151547
5/06/2011 4:08	146.308233	-39.151574
5/06/2011 4:23	146.308320	-39.151584
5/06/2011 4:38	146.308381	-39.151501
5/06/2011 4:53	146.308529	-39.151802
5/06/2011 5:08	146.308611	-39.151836
5/06/2011 5:23	146.308418	-39.151825
5/06/2011 5:38	146.308358	-39.151762
5/06/2011 5:53	146.308373	-39.151784
5/06/2011 6:08	146.308801	-39.152209
5/06/2011 7:38	146.308710	-39.152337
5/06/2011 8:18	146.308938	-39.152251
5/06/2011 8:33	146.309064	-39.152459
5/06/2011 8:48	146.309181	-39.152444
5/06/2011 9:03	146.309074	-39.152387
5/06/2011 9:18	146.308748	-39.152251
5/06/2011 9:33	146.309055	-39.152494
5/06/2011 9:48	146.308835	-39.152231
5/06/2011 10:03	146.309006	-39.152400
5/06/2011 10:18	146.309315	-39.152231
5/06/2011 10:33	146.309105	-39.152418
5/06/2011 10:48	146.309223	-39.152027
5/06/2011 11:03	146.308838	-39.152574
5/06/2011 11:18	146.309223	-39.152806
5/06/2011 11:33	146.308899	-39.153155
5/06/2011 11:48	146.308517	-39.152051
5/06/2011 12:03	146.308742	-39.152694
5/06/2011 12:18	146.308796	-39.152421
5/06/2011 12:48	146.308893	-39.152629
5/06/2011 13:03	146.308968	-39.152534
5/06/2011 13:18	146.309343	-39.152475
5/06/2011 13:33	146.309083	-39.152414
5/06/2011 13:48	146.309758	-39.152328
5/06/2011 14:03	146.308162	-39.152910
5/06/2011 14:18	146.310117	-39.152743
5/06/2011 14:33	146.308854	-39.152429
5/06/2011 14:48	146.308969	-39.152659
5/06/2011 15:03	146.308866	-39.152567
5/06/2011 15:18	146.308854	-39.152514
5/06/2011 15:33	146.308959	-39.152528
5/06/2011 15:48	146.309081	-39.152670
5/06/2011 16:03	146.309209	-39.152504
5/06/2011 16:18	146.309258	-39.152500
5/06/2011 16:33	146.309300	-39.152401
5/06/2011 16:48	146.309114	-39.152667
5/06/2011 17:03	146.308925	-39.152792
5/06/2011 17:18	146.308982	-39.152610
5/06/2011 17:33	146.309004	-39.152634
5/06/2011 17:48	146.308300	-39.152288
5/06/2011 18:03	146.308881	-39.152622
5/06/2011 18:18	146.308477	-39.152578
5/06/2011 18:33	146.308386	-39.152083
5/06/2011 18:48	146.308809	-39.152392
5/06/2011 19:03	146.308637	-39.152599
5/06/2011 19:18	146.308875	-39.152643
5/06/2011 19:33	146.308180	-39.152601
5/06/2011 19:48	146.308939	-39.152156
5/06/2011 20:03	146.309017	-39.152640
5/06/2011 20:23	146.308058	-39.152107
5/06/2011 20:38	146.309246	-39.153047
5/06/2011 20:53	146.309064	-39.152561
5/06/2011 21:13	146.308661	-39.152281
5/06/2011 21:28	146.309299	-39.152821
5/06/2011 21:43	146.309060	-39.152592
5/06/2011 21:58	146.308691	-39.153013
5/06/2011 22:13	146.308988	-39.152702
5/06/2011 22:28	146.309065	-39.152427
5/06/2011 22:43	146.309290	-39.152880
5/06/2011 22:58	146.309289	-39.152521
5/06/2011 23:13	146.309261	-39.152615
5/06/2011 23:53	146.308885	-39.152835
6/06/2011 0:08	146.309060	-39.152615
6/06/2011 0:28	146.308972	-39.152615
6/06/2011 0:43	146.308653	-39.152078
6/06/2011 0:58	146.308973	-39.152355
6/06/2011 1:13	146.308822	-39.152306
6/06/2011 1:28	146.308943	-39.152254
6/06/2011 1:43	146.308386	-39.152431
6/06/2011 1:58	146.308503	-39.152352
6/06/2011 2:13	146.308510	-39.152143
6/06/2011 2:28	146.308340	-39.152164
6/06/2011 2:43	146.308513	-39.152122
6/06/2011 2:58	146.308695	-39.152220
6/06/2011 3:13	146.308444	-39.152148
6/06/2011 3:28	146.308780	-39.151858
6/06/2011 3:53	146.308599	-39.152017
6/06/2011 4:08	146.307908	-39.153362
6/06/2011 4:23	146.308081	-39.152683
6/06/2011 4:38	146.308829	-39.152260
6/06/2011 4:53	146.308689	-39.152269
6/06/2011 5:08	146.308648	-39.152217
6/06/2011 5:23	146.308411	-39.152280
6/06/2011 5:38	146.308707	-39.152298
6/06/2011 5:53	146.308385	-39.152477
7/06/2011 0:02	146.527438	-39.336445
7/06/2011 0:17	146.527522	-39.337901
7/06/2011 0:52	146.533345	-39.338325
7/06/2011 1:38	146.522865	-39.342789
7/06/2011 3:15	146.523971	-39.339727
7/06/2011 3:37	146.521801	-39.343608
7/06/2011 4:18	146.527399	-39.345168
7/06/2011 4:33	146.527978	-39.348823
7/06/2011 4:48	146.528451	-39.348810
7/06/2011 5:03	146.532847	-39.350490
7/06/2011 5:23	146.537395	-39.352306
7/06/2011 5:38	146.541588	-39.353070
7/06/2011 5:58	146.541769	-39.349738
7/06/2011 6:18	146.548259	-39.348742
7/06/2011 7:03	146.566080	-39.345108
7/06/2011 7:55	146.548737	-39.344043
7/06/2011 8:44	146.525832	-39.341497
7/06/2011 9:55	146.517030	-39.341227
7/06/2011 10:23	146.517410	-39.340740
7/06/2011 11:32	146.520159	-39.342622
7/06/2011 11:58	146.522713	-39.344117
7/06/2011 12:20	146.514605	-39.336712
7/06/2011 13:05	146.515933	-39.342321
7/06/2011 13:51	146.504416	-39.357802
7/06/2011 14:07	146.498731	-39.357162
7/06/2011 14:22	146.499359	-39.358963
7/06/2011 15:08	146.502774	-39.358077
7/06/2011 16:45	146.511998	-39.348268
7/06/2011 17:00	146.517420	-39.342140
7/06/2011 17:20	146.524806	-39.342699
7/06/2011 17:43	146.522046	-39.340553
7/06/2011 18:23	146.514821	-39.342899
7/06/2011 18:38	146.514698	-39.342221
7/06/2011 19:53	146.513917	-39.342422
7/06/2011 20:37	146.513705	-39.342274
7/06/2011 20:58	146.514350	-39.342435
7/06/2011 22:37	146.502092	-39.356460
7/06/2011 22:52	146.497783	-39.358929
7/06/2011 23:18	146.499235	-39.356774
8/06/2011 0:14	146.499343	-39.355065
8/06/2011 0:41	146.504304	-39.354568
8/06/2011 1:35	146.499881	-39.353535
8/06/2011 1:50	146.500641	-39.354143
8/06/2011 2:30	146.500619	-39.356617
8/06/2011 2:51	146.500884	-39.359533
8/06/2011 3:06	146.501487	-39.359822
8/06/2011 3:56	146.499355	-39.352881
8/06/2011 4:11	146.502249	-39.352157
8/06/2011 4:26	146.501367	-39.354068
8/06/2011 4:41	146.499794	-39.356085
8/06/2011 5:01	146.499239	-39.356413
8/06/2011 5:16	146.500761	-39.357818
8/06/2011 5:36	146.499753	-39.357758
8/06/2011 5:51	146.499473	-39.357200
8/06/2011 6:06	146.499065	-39.357673
8/06/2011 6:21	146.499629	-39.356668
8/06/2011 6:46	146.498208	-39.357201
8/06/2011 7:01	146.499097	-39.358852
8/06/2011 7:21	146.497588	-39.365065
8/06/2011 8:34	146.498810	-39.357789
8/06/2011 9:46	146.500807	-39.357803
8/06/2011 12:06	146.499612	-39.354696
8/06/2011 12:34	146.501156	-39.357904
8/06/2011 12:55	146.500745	-39.358215
8/06/2011 13:19	146.503692	-39.358013
8/06/2011 13:39	146.503155	-39.357597
8/06/2011 13:55	146.503554	-39.356752
8/06/2011 14:11	146.504215	-39.357434
8/06/2011 14:57	146.501794	-39.358699
8/06/2011 15:17	146.498728	-39.357644
8/06/2011 16:27	146.498080	-39.361293
8/06/2011 16:47	146.499902	-39.362708
8/06/2011 17:39	146.500642	-39.358282
8/06/2011 18:36	146.503291	-39.358301
8/06/2011 18:51	146.497926	-39.358762
8/06/2011 20:39	146.499513	-39.361909
8/06/2011 21:19	146.502133	-39.355506
8/06/2011 21:47	146.499063	-39.356108
8/06/2011 22:18	146.498103	-39.357037
8/06/2011 23:04	146.506070	-39.357460
8/06/2011 23:46	146.516938	-39.339979
9/06/2011 0:11	146.512528	-39.337505
9/06/2011 0:31	146.507358	-39.337196
9/06/2011 0:46	146.509842	-39.337793
9/06/2011 1:52	146.518425	-39.340903
9/06/2011 2:07	146.514698	-39.343834
9/06/2011 2:28	146.514871	-39.342978
9/06/2011 4:35	146.464390	-39.302630
9/06/2011 4:50	146.459452	-39.299044
9/06/2011 5:05	146.452192	-39.293146
9/06/2011 5:20	146.447649	-39.285708
9/06/2011 6:00	146.443457	-39.294327
9/06/2011 6:46	146.427646	-39.258061
9/06/2011 7:52	146.392714	-39.247813
9/06/2011 8:33	146.392801	-39.239072
9/06/2011 8:58	146.403056	-39.239658
9/06/2011 9:13	146.405621	-39.241269
9/06/2011 9:28	146.404835	-39.239671
9/06/2011 9:44	146.405549	-39.241125
9/06/2011 10:09	146.404843	-39.243431
9/06/2011 10:24	146.405255	-39.245839
9/06/2011 10:39	146.407181	-39.248101
9/06/2011 10:54	146.408836	-39.249332
9/06/2011 11:19	146.412934	-39.251366
9/06/2011 11:39	146.417954	-39.252377
9/06/2011 11:54	146.423398	-39.252015
9/06/2011 12:20	146.428041	-39.261274
9/06/2011 12:41	146.426152	-39.255179
9/06/2011 13:06	146.427979	-39.254913
9/06/2011 13:23	146.428852	-39.255461
9/06/2011 13:38	146.429782	-39.255247
9/06/2011 13:58	146.428803	-39.254892
9/06/2011 14:14	146.427545	-39.254918
9/06/2011 14:34	146.427107	-39.255995
9/06/2011 15:15	146.421500	-39.257857
9/06/2011 15:30	146.419295	-39.258625
9/06/2011 15:56	146.414938	-39.259813
9/06/2011 16:41	146.406985	-39.261281
9/06/2011 17:02	146.403667	-39.261821
9/06/2011 17:23	146.400140	-39.261664
9/06/2011 17:38	146.396907	-39.261030
9/06/2011 17:54	146.393636	-39.259980
9/06/2011 18:14	146.389539	-39.259611
9/06/2011 18:35	146.384994	-39.257900
9/06/2011 18:56	146.379311	-39.256495
9/06/2011 19:16	146.373128	-39.255821
9/06/2011 19:57	146.363201	-39.255019
9/06/2011 20:17	146.353612	-39.244968
9/06/2011 21:03	146.364194	-39.232638
9/06/2011 22:46	146.390441	-39.235842
10/06/2011 1:07	146.299198	-39.154463
10/06/2011 1:22	146.299354	-39.154687
10/06/2011 1:37	146.299374	-39.154706
10/06/2011 1:52	146.299587	-39.154702
10/06/2011 2:17	146.299639	-39.154689
10/06/2011 2:32	146.299515	-39.154516
10/06/2011 2:47	146.299373	-39.154585
10/06/2011 3:02	146.299647	-39.154764
10/06/2011 3:17	146.299417	-39.154533
10/06/2011 3:32	146.299483	-39.154560
10/06/2011 3:47	146.299397	-39.154605
10/06/2011 4:02	146.299355	-39.154659
10/06/2011 4:17	146.299490	-39.154637
10/06/2011 4:32	146.299334	-39.154752
10/06/2011 4:47	146.299383	-39.154775
10/06/2011 5:02	146.300320	-39.155442
10/06/2011 5:17	146.299251	-39.155079
10/06/2011 5:32	146.299167	-39.154986
10/06/2011 5:47	146.299492	-39.154879
10/06/2011 6:32	146.299507	-39.154869
10/06/2011 6:47	146.299345	-39.155173
10/06/2011 7:57	146.309269	-39.136401
10/06/2011 8:12	146.299490	-39.154894
10/06/2011 8:27	146.299607	-39.154836
10/06/2011 8:42	146.299577	-39.154701
10/06/2011 8:57	146.299392	-39.154699
10/06/2011 9:37	146.299679	-39.154754
10/06/2011 9:57	146.299381	-39.157550
10/06/2011 10:27	146.299568	-39.154746
10/06/2011 11:07	146.299595	-39.154778
10/06/2011 11:22	146.299602	-39.154811
10/06/2011 11:37	146.299613	-39.154792
10/06/2011 11:52	146.299361	-39.154752
10/06/2011 12:07	146.299396	-39.154469
10/06/2011 12:22	146.299611	-39.154746
10/06/2011 12:37	146.299754	-39.154794
10/06/2011 12:52	146.299660	-39.154839
10/06/2011 16:57	146.299368	-39.154947
10/06/2011 17:12	146.299504	-39.154702
10/06/2011 17:27	146.298695	-39.154211
10/06/2011 17:42	146.299366	-39.154865
10/06/2011 17:57	146.299732	-39.154947
10/06/2011 18:12	146.299482	-39.154829
10/06/2011 18:27	146.299572	-39.154876
10/06/2011 18:42	146.299433	-39.154818
10/06/2011 18:57	146.299473	-39.154807
10/06/2011 19:12	146.299454	-39.154915
10/06/2011 21:44	146.325048	-39.205378
10/06/2011 21:59	146.327840	-39.209904
10/06/2011 22:19	146.337049	-39.222086
10/06/2011 22:39	146.359007	-39.224429
10/06/2011 23:22	146.388366	-39.236469
11/06/2011 0:11	146.381564	-39.236486
11/06/2011 0:37	146.380984	-39.237324
11/06/2011 0:52	146.379884	-39.236293
11/06/2011 1:21	146.377614	-39.230345
11/06/2011 1:43	146.378893	-39.235309
11/06/2011 2:31	146.391067	-39.225097
11/06/2011 2:57	146.386533	-39.222784
11/06/2011 3:18	146.382304	-39.222566
11/06/2011 3:33	146.379989	-39.225097
11/06/2011 3:48	146.379726	-39.225895
11/06/2011 4:16	146.385240	-39.224046
11/06/2011 4:31	146.389343	-39.222903
11/06/2011 4:48	146.386113	-39.224447
11/06/2011 5:08	146.375102	-39.229092
11/06/2011 5:48	146.376426	-39.229292
11/06/2011 6:42	146.386582	-39.224170
11/06/2011 6:57	146.385237	-39.224038
11/06/2011 7:23	146.390884	-39.214574
11/06/2011 7:38	146.384980	-39.224370
11/06/2011 7:58	146.386500	-39.223831
11/06/2011 8:13	146.386109	-39.224299
11/06/2011 8:28	146.385730	-39.224596
11/06/2011 8:43	146.385227	-39.224872
11/06/2011 8:59	146.383866	-39.225271
11/06/2011 9:14	146.383555	-39.225487
11/06/2011 9:29	146.382963	-39.225550
11/06/2011 9:45	146.383069	-39.225419
11/06/2011 10:00	146.383534	-39.225180
11/06/2011 10:15	146.382630	-39.225616
11/06/2011 10:36	146.386169	-39.223568
11/06/2011 10:57	146.378888	-39.229790
11/06/2011 11:22	146.367636	-39.240139
11/06/2011 11:37	146.380355	-39.234637
11/06/2011 11:58	146.383464	-39.239050
11/06/2011 12:13	146.385069	-39.239460
11/06/2011 12:28	146.387735	-39.240525
11/06/2011 12:43	146.392179	-39.241641
11/06/2011 12:58	146.393859	-39.243638
11/06/2011 13:13	146.396053	-39.245250
11/06/2011 13:29	146.398647	-39.246326
11/06/2011 13:44	146.400885	-39.246534
11/06/2011 14:04	146.389934	-39.248772
11/06/2011 14:45	146.373119	-39.236982
11/06/2011 16:28	146.391638	-39.225596
11/06/2011 16:43	146.395071	-39.231146
11/06/2011 16:58	146.395013	-39.230969
11/06/2011 17:13	146.394861	-39.231105
11/06/2011 17:28	146.395223	-39.231541
11/06/2011 17:57	146.394971	-39.231501
11/06/2011 18:12	146.394794	-39.231332
11/06/2011 18:27	146.394696	-39.231591
11/06/2011 18:42	146.394788	-39.231138
11/06/2011 18:57	146.395588	-39.231275
11/06/2011 19:12	146.395170	-39.231312
11/06/2011 19:27	146.395252	-39.231397
11/06/2011 19:42	146.395054	-39.231301
11/06/2011 19:57	146.394506	-39.230996
11/06/2011 20:12	146.394866	-39.231084
11/06/2011 20:27	146.394347	-39.233425
11/06/2011 20:45	146.389199	-39.234272
11/06/2011 21:11	146.378989	-39.233925
11/06/2011 21:31	146.378421	-39.227687
11/06/2011 21:58	146.378287	-39.222235
11/06/2011 22:13	146.372299	-39.217680
11/06/2011 22:37	146.358649	-39.211045
11/06/2011 23:03	146.350532	-39.211846
11/06/2011 23:53	146.328049	-39.199322
12/06/2011 0:08	146.331670	-39.197795
12/06/2011 1:44	146.296482	-39.161523
12/06/2011 1:59	146.302880	-39.154017
12/06/2011 2:19	146.303946	-39.154823
12/06/2011 2:34	146.290209	-39.148911
12/06/2011 3:27	146.302147	-39.153894
12/06/2011 3:42	146.302714	-39.154129
12/06/2011 4:22	146.302475	-39.154206
12/06/2011 4:37	146.302706	-39.154304
12/06/2011 4:52	146.302777	-39.154396
12/06/2011 5:07	146.303273	-39.154167
12/06/2011 5:22	146.302996	-39.154320
12/06/2011 5:37	146.302760	-39.154146
12/06/2011 5:52	146.302904	-39.154147
13/06/2011 0:35	146.308302	-39.151748
13/06/2011 0:50	146.309071	-39.153309
13/06/2011 1:05	146.309272	-39.152574
13/06/2011 1:20	146.309360	-39.153416
13/06/2011 1:35	146.309209	-39.153490
13/06/2011 1:50	146.309037	-39.153634
13/06/2011 2:05	146.309571	-39.153285
13/06/2011 3:10	146.309917	-39.153150
13/06/2011 3:25	146.309462	-39.152501
13/06/2011 3:40	146.309640	-39.153417
