# Supplementary material for: Use of Anthropogenic Sea Floor Structures by Australian Fur Seals: Potential Positive Ecological Impacts of Marine Industrial Development?
Source: PLoS One. 2015 Jul 1;10(7):e0130581. doi: 10.1371/journal.pone.0130581 (PMC4488539; doi:10.1371/journal.pone.0130581)
Supplement: S1 File — (ZIP) [file pone.0130581.s001.zip › S1GPS Tracks/Seal34-full.csv]

DateTime	Longitude	Latitude
24/05/2011 03:51	146.309509	-39.153181
24/05/2011 04:56	146.309354	-39.153658
24/05/2011 05:11	146.309855	-39.153118
24/05/2011 05:36	146.309595	-39.153175
24/05/2011 06:11	146.309619	-39.153375
24/05/2011 06:51	146.309194	-39.154212
24/05/2011 07:11	146.309298	-39.153137
24/05/2011 07:31	146.308855	-39.15311
24/05/2011 07:46	146.309483	-39.153288
24/05/2011 08:01	146.308796	-39.153381
24/05/2011 08:16	146.30949	-39.153263
24/05/2011 08:31	146.309416	-39.153519
24/05/2011 10:01	146.309641	-39.15325
24/05/2011 10:51	146.309245	-39.153803
24/05/2011 11:06	146.309484	-39.15398
24/05/2011 11:26	146.309642	-39.153579
24/05/2011 11:41	146.30966	-39.153313
24/05/2011 11:56	146.309282	-39.153409
24/05/2011 12:11	146.309366	-39.152986
24/05/2011 12:31	146.308142	-39.150296
24/05/2011 12:46	146.310185	-39.1533
24/05/2011 13:06	146.306335	-39.147134
24/05/2011 13:21	146.309541	-39.153315
24/05/2011 14:11	146.307554	-39.154234
24/05/2011 14:31	146.308984	-39.153863
24/05/2011 22:41	146.309255	-39.153251
24/05/2011 22:56	146.30987	-39.153664
24/05/2011 23:46	146.30929	-39.152157
25/05/2011 00:06	146.309597	-39.152416
25/05/2011 00:21	146.30976	-39.152322
25/05/2011 00:36	146.30856	-39.151597
25/05/2011 01:12	146.298475	-39.154817
25/05/2011 01:27	146.299488	-39.154639
25/05/2011 01:42	146.299112	-39.154863
25/05/2011 01:57	146.299232	-39.155048
25/05/2011 02:12	146.299565	-39.154797
25/05/2011 02:41	146.298686	-39.154966
25/05/2011 03:26	146.299064	-39.155264
25/05/2011 03:41	146.300146	-39.155296
25/05/2011 03:56	146.298854	-39.155274
25/05/2011 04:11	146.298908	-39.155138
25/05/2011 04:26	146.298721	-39.155175
25/05/2011 04:41	146.299224	-39.155227
25/05/2011 04:56	146.299032	-39.15452
25/05/2011 05:11	146.300721	-39.154935
25/05/2011 05:26	146.298901	-39.154875
25/05/2011 05:43	146.301234	-39.156242
25/05/2011 06:03	146.308164	-39.151254
25/05/2011 06:18	146.30833	-39.151207
25/05/2011 06:33	146.306974	-39.149988
25/05/2011 07:21	146.308376	-39.150818
25/05/2011 07:46	146.308196	-39.151239
25/05/2011 08:01	146.30837	-39.151157
25/05/2011 08:16	146.308884	-39.150834
25/05/2011 08:31	146.308642	-39.151118
25/05/2011 08:46	146.308143	-39.151246
25/05/2011 09:01	146.308333	-39.151228
25/05/2011 09:16	146.30824	-39.151311
25/05/2011 09:31	146.308326	-39.151116
25/05/2011 09:46	146.307647	-39.150437
25/05/2011 10:01	146.30846	-39.151109
25/05/2011 10:16	146.308252	-39.150497
25/05/2011 10:31	146.308508	-39.150933
25/05/2011 10:46	146.308316	-39.151271
25/05/2011 11:01	146.308618	-39.151206
25/05/2011 11:16	146.308755	-39.151128
25/05/2011 11:31	146.308125	-39.151317
25/05/2011 11:46	146.31159	-39.148124
25/05/2011 12:16	146.308697	-39.151034
25/05/2011 12:31	146.308264	-39.151202
25/05/2011 12:46	146.30796	-39.150964
25/05/2011 13:01	146.308779	-39.1512
25/05/2011 13:16	146.306455	-39.147991
25/05/2011 13:31	146.308186	-39.15108
25/05/2011 13:46	146.308126	-39.151124
25/05/2011 14:01	146.308275	-39.151209
25/05/2011 14:16	146.308393	-39.151338
25/05/2011 14:31	146.308262	-39.151213
25/05/2011 14:46	146.30839	-39.151016
25/05/2011 15:01	146.308483	-39.151103
25/05/2011 15:16	146.308197	-39.151326
25/05/2011 15:31	146.308073	-39.150693
25/05/2011 15:46	146.308279	-39.151557
25/05/2011 16:51	146.308198	-39.150939
25/05/2011 17:06	146.308842	-39.149877
25/05/2011 17:21	146.307564	-39.157797
25/05/2011 17:36	146.308238	-39.151078
25/05/2011 17:51	146.308432	-39.151205
25/05/2011 18:06	146.308275	-39.151035
25/05/2011 18:21	146.308282	-39.151167
25/05/2011 18:36	146.308209	-39.151029
25/05/2011 18:51	146.307929	-39.150758
25/05/2011 19:06	146.308534	-39.151165
25/05/2011 19:21	146.308144	-39.151117
25/05/2011 19:46	146.308073	-39.15111
25/05/2011 20:01	146.308161	-39.151072
25/05/2011 20:16	146.30843	-39.150719
25/05/2011 20:31	146.308392	-39.151118
25/05/2011 20:46	146.308507	-39.151241
25/05/2011 21:01	146.308285	-39.150937
25/05/2011 21:16	146.308334	-39.151003
25/05/2011 21:31	146.308475	-39.15117
25/05/2011 21:46	146.308212	-39.151161
25/05/2011 22:01	146.308342	-39.151147
25/05/2011 22:16	146.308409	-39.151246
25/05/2011 23:06	146.308627	-39.151169
25/05/2011 23:21	146.307423	-39.15046
25/05/2011 23:36	146.308447	-39.151304
25/05/2011 23:51	146.309283	-39.146871
26/05/2011 00:06	146.309077	-39.15
26/05/2011 00:21	146.308345	-39.151183
26/05/2011 00:36	146.308141	-39.151149
26/05/2011 00:51	146.308427	-39.151157
26/05/2011 01:11	146.30821	-39.151171
26/05/2011 01:26	146.308255	-39.150848
26/05/2011 01:41	146.30837	-39.151362
26/05/2011 01:56	146.308531	-39.151148
26/05/2011 02:11	146.308621	-39.150901
26/05/2011 02:26	146.308781	-39.151311
26/05/2011 02:41	146.309113	-39.151594
26/05/2011 02:56	146.308684	-39.151728
26/05/2011 03:11	146.308797	-39.151224
26/05/2011 03:56	146.307837	-39.152332
26/05/2011 04:16	146.30678	-39.15383
26/05/2011 04:36	146.312077	-39.152305
26/05/2011 05:01	146.309196	-39.151781
26/05/2011 05:41	146.309205	-39.150669
26/05/2011 05:56	146.30902	-39.15167
26/05/2011 06:11	146.308855	-39.151695
26/05/2011 06:26	146.308828	-39.151621
26/05/2011 06:41	146.308708	-39.151636
26/05/2011 06:56	146.308924	-39.151613
26/05/2011 07:11	146.308488	-39.151523
26/05/2011 07:26	146.308898	-39.151309
26/05/2011 08:31	146.308914	-39.151391
26/05/2011 08:56	146.29949	-39.166257
26/05/2011 09:36	146.308905	-39.151656
26/05/2011 09:51	146.308959	-39.151953
26/05/2011 10:06	146.309043	-39.152127
26/05/2011 10:21	146.309028	-39.151668
26/05/2011 10:36	146.309544	-39.151611
26/05/2011 10:56	146.311164	-39.15105
26/05/2011 11:11	146.312446	-39.150288
26/05/2011 11:26	146.30975	-39.151175
26/05/2011 11:41	146.308462	-39.152221
26/05/2011 11:56	146.308596	-39.151836
26/05/2011 12:11	146.310142	-39.151099
26/05/2011 12:26	146.310449	-39.150868
26/05/2011 12:41	146.308672	-39.151449
26/05/2011 12:56	146.309436	-39.152245
26/05/2011 13:11	146.3052	-39.145574
26/05/2011 13:26	146.308952	-39.151766
26/05/2011 13:41	146.309599	-39.152868
26/05/2011 13:56	146.309046	-39.151718
26/05/2011 14:11	146.309065	-39.151675
26/05/2011 14:26	146.308711	-39.151514
26/05/2011 14:41	146.30899	-39.151572
26/05/2011 14:56	146.309027	-39.151614
26/05/2011 15:11	146.309033	-39.151835
26/05/2011 15:26	146.309308	-39.151839
26/05/2011 15:41	146.308807	-39.151798
26/05/2011 15:56	146.308947	-39.152042
26/05/2011 16:11	146.30898	-39.151805
26/05/2011 16:26	146.30778	-39.151527
26/05/2011 16:28	146.305204	-39.151582
26/05/2011 17:13	146.29185	-39.166857
26/05/2011 17:28	146.293704	-39.173602
26/05/2011 19:48	146.358737	-39.295855
26/05/2011 20:43	146.385187	-39.345083
26/05/2011 22:25	146.394736	-39.406261
27/05/2011 00:08	146.412724	-39.462134
27/05/2011 01:44	146.423131	-39.525038
27/05/2011 02:04	146.422999	-39.537701
27/05/2011 02:51	146.423041	-39.566112
27/05/2011 04:03	146.427698	-39.589497
27/05/2011 04:51	146.42747	-39.615448
27/05/2011 07:03	146.415229	-39.692068
27/05/2011 08:20	146.414447	-39.711039
27/05/2011 10:50	146.425564	-39.762668
27/05/2011 12:07	146.432631	-39.787283
27/05/2011 12:27	146.435048	-39.797597
27/05/2011 12:44	146.439564	-39.806106
27/05/2011 13:31	146.446801	-39.824262
27/05/2011 13:46	146.449385	-39.829146
27/05/2011 14:01	146.451363	-39.834836
27/05/2011 14:58	146.456911	-39.86325
27/05/2011 15:27	146.454277	-39.877058
27/05/2011 15:57	146.453745	-39.878801
27/05/2011 16:13	146.449594	-39.878206
27/05/2011 16:29	146.450796	-39.882387
27/05/2011 18:24	146.465459	-39.89728
27/05/2011 18:40	146.465523	-39.904465
27/05/2011 18:55	146.468889	-39.908066
27/05/2011 19:26	146.467866	-39.926993
27/05/2011 21:37	146.477895	-39.947736
27/05/2011 22:03	146.472635	-39.949822
27/05/2011 22:18	146.478351	-39.944084
27/05/2011 22:38	146.487784	-39.940651
27/05/2011 23:05	146.50345	-39.942444
28/05/2011 01:17	146.530603	-39.996599
28/05/2011 02:33	146.528371	-40.028196
28/05/2011 03:01	146.527117	-40.045466
28/05/2011 03:26	146.530158	-40.05595
28/05/2011 03:41	146.540325	-40.062255
28/05/2011 04:34	146.555457	-40.083071
28/05/2011 05:23	146.55267	-40.104435
28/05/2011 07:32	146.535174	-40.097863
28/05/2011 07:57	146.534124	-40.101854
28/05/2011 08:12	146.535934	-40.103494
28/05/2011 09:52	146.553297	-40.109962
28/05/2011 10:12	146.555202	-40.110774
28/05/2011 13:06	146.583964	-40.099647
28/05/2011 13:26	146.586731	-40.099136
28/05/2011 13:51	146.589312	-40.094772
28/05/2011 14:06	146.589819	-40.093524
28/05/2011 14:26	146.592421	-40.092062
28/05/2011 15:06	146.564282	-40.098598
28/05/2011 16:28	146.577337	-40.112051
28/05/2011 16:49	146.580639	-40.120821
28/05/2011 17:14	146.578812	-40.11187
28/05/2011 18:49	146.551317	-40.117452
28/05/2011 19:41	146.545063	-40.109404
28/05/2011 20:02	146.541617	-40.115495
28/05/2011 21:41	146.525854	-40.108437
28/05/2011 23:14	146.519506	-40.115579
29/05/2011 01:04	146.536401	-40.121032
29/05/2011 02:24	146.54872	-40.114912
29/05/2011 04:00	146.516232	-40.104992
29/05/2011 05:07	146.58876	-40.113856
29/05/2011 05:27	146.591826	-40.109237
29/05/2011 06:38	146.554448	-40.086789
29/05/2011 07:00	146.53745	-40.091023
29/05/2011 08:08	146.521386	-40.098565
29/05/2011 08:48	146.513752	-40.09304
29/05/2011 09:33	146.516292	-40.084894
29/05/2011 09:48	146.520977	-40.087084
29/05/2011 11:03	146.504598	-40.084931
29/05/2011 11:26	146.494569	-40.082689
29/05/2011 13:05	146.456523	-40.075559
29/05/2011 14:32	146.434707	-40.064589
29/05/2011 14:47	146.43166	-40.059627
29/05/2011 15:02	146.430378	-40.049677
29/05/2011 15:17	146.427963	-40.043131
29/05/2011 16:13	146.414949	-40.012662
29/05/2011 16:34	146.407628	-40.000098
29/05/2011 17:03	146.399176	-39.987051
29/05/2011 17:20	146.392918	-39.979106
29/05/2011 18:02	146.371641	-39.963631
29/05/2011 20:58	146.260841	-39.937481
29/05/2011 21:46	146.280561	-39.936093
29/05/2011 22:37	146.265165	-39.936945
29/05/2011 22:58	146.261309	-39.936894
29/05/2011 23:18	146.258038	-39.935447
29/05/2011 23:41	146.256436	-39.940291
30/05/2011 00:33	146.253913	-39.936781
30/05/2011 00:54	146.25088	-39.925783
30/05/2011 01:48	146.253423	-39.887464
30/05/2011 02:42	146.259287	-39.855589
30/05/2011 03:54	146.270017	-39.81697
30/05/2011 04:24	146.264747	-39.784092
30/05/2011 04:46	146.265623	-39.764035
30/05/2011 05:01	146.267332	-39.751801
30/05/2011 05:31	146.277588	-39.721306
30/05/2011 05:46	146.274069	-39.71155
30/05/2011 06:01	146.277927	-39.697446
30/05/2011 06:21	146.280889	-39.678403
30/05/2011 06:36	146.281704	-39.66376
30/05/2011 07:02	146.279412	-39.648054
30/05/2011 07:22	146.27776	-39.637773
30/05/2011 07:39	146.277644	-39.629516
30/05/2011 08:51	146.273827	-39.587206
30/05/2011 09:16	146.253095	-39.588208
30/05/2011 11:16	146.246616	-39.493132
30/05/2011 11:36	146.241475	-39.478646
30/05/2011 12:41	146.234975	-39.426492
30/05/2011 13:06	146.22748	-39.405807
30/05/2011 13:21	146.225751	-39.391369
30/05/2011 13:36	146.226011	-39.376405
30/05/2011 14:21	146.23619	-39.337463
30/05/2011 14:36	146.24044	-39.324235
30/05/2011 14:51	146.246611	-39.309735
30/05/2011 15:16	146.25057	-39.288624
30/05/2011 15:36	146.255595	-39.271301
30/05/2011 15:56	146.262147	-39.257699
30/05/2011 16:51	146.27615	-39.206248
30/05/2011 17:16	146.287031	-39.18484
30/05/2011 17:41	146.294512	-39.16042
30/05/2011 17:56	146.298941	-39.155034
30/05/2011 18:11	146.29902	-39.154987
30/05/2011 18:26	146.298928	-39.155086
30/05/2011 19:40	146.297694	-39.153883
30/05/2011 19:55	146.299089	-39.155071
30/05/2011 20:10	146.299247	-39.155126
30/05/2011 20:25	146.299322	-39.154595
30/05/2011 20:40	146.298566	-39.154831
30/05/2011 20:55	146.298678	-39.154853
30/05/2011 21:10	146.298755	-39.154712
31/05/2011 00:59	146.298407	-39.154403
31/05/2011 01:14	146.307328	-39.151829
31/05/2011 01:34	146.307285	-39.151562
31/05/2011 01:49	146.30718	-39.151783
31/05/2011 02:04	146.307213	-39.151887
31/05/2011 02:27	146.307163	-39.152003
31/05/2011 02:42	146.307959	-39.15164
31/05/2011 02:57	146.306905	-39.151792
31/05/2011 03:22	146.307039	-39.151641
31/05/2011 03:42	146.307276	-39.151893
31/05/2011 03:57	146.316025	-39.155084
31/05/2011 04:17	146.3073	-39.152376
31/05/2011 04:32	146.306724	-39.152093
31/05/2011 04:47	146.307008	-39.150202
31/05/2011 05:02	146.306936	-39.151733
31/05/2011 05:42	146.3076	-39.152002
01/06/2011 00:12	146.309652	-39.152078
01/06/2011 00:27	146.305722	-39.165867
01/06/2011 00:42	146.309146	-39.151488
01/06/2011 01:07	146.313872	-39.149361
01/06/2011 01:22	146.309505	-39.149785
01/06/2011 01:37	146.30954	-39.153184
01/06/2011 01:52	146.307559	-39.154478
