# Supplementary material for: Use of Anthropogenic Sea Floor Structures by Australian Fur Seals: Potential Positive Ecological Impacts of Marine Industrial Development?
Source: PLoS One. 2015 Jul 1;10(7):e0130581. doi: 10.1371/journal.pone.0130581 (PMC4488539; doi:10.1371/journal.pone.0130581)
Supplement: S1 File — (ZIP) [file pone.0130581.s001.zip › S1GPS Tracks/Seal35-full.csv]

DateTime	Longitude	Latitude
11/06/2011 01:24	146.303832	-39.15151
11/06/2011 01:39	146.298841	-39.154999
11/06/2011 01:59	146.300709	-39.153821
11/06/2011 02:14	146.298829	-39.155112
11/06/2011 02:39	146.299017	-39.155091
11/06/2011 02:54	146.299167	-39.154857
11/06/2011 03:50	146.298513	-39.155321
11/06/2011 04:05	146.298662	-39.155021
11/06/2011 04:20	146.29879	-39.155345
11/06/2011 04:35	146.298941	-39.155292
11/06/2011 04:50	146.299721	-39.154964
11/06/2011 22:07	146.295436	-39.155797
11/06/2011 22:32	146.293719	-39.161042
11/06/2011 22:47	146.298539	-39.155319
11/06/2011 23:02	146.298251	-39.154927
12/06/2011 00:07	146.298972	-39.15478
12/06/2011 19:06	146.288294	-39.160844
12/06/2011 19:26	146.278969	-39.166732
12/06/2011 20:31	146.248358	-39.190693
12/06/2011 20:46	146.240068	-39.197179
12/06/2011 21:11	146.233701	-39.200775
12/06/2011 21:31	146.230142	-39.19759
12/06/2011 21:46	146.22843	-39.197968
12/06/2011 22:01	146.225652	-39.198117
12/06/2011 22:26	146.220714	-39.202728
12/06/2011 22:41	146.217739	-39.202238
12/06/2011 22:56	146.211659	-39.205655
12/06/2011 23:11	146.204809	-39.209384
12/06/2011 23:26	146.204434	-39.213026
12/06/2011 23:41	146.202899	-39.214522
12/06/2011 23:59	146.207512	-39.217149
13/06/2011 00:17	146.213148	-39.217075
13/06/2011 00:34	146.219221	-39.219118
13/06/2011 00:49	146.221609	-39.226656
13/06/2011 01:04	146.22396	-39.232327
13/06/2011 01:19	146.224676	-39.233618
13/06/2011 01:36	146.22432	-39.241101
13/06/2011 01:57	146.222386	-39.250011
13/06/2011 02:18	146.218711	-39.259984
13/06/2011 02:33	146.217237	-39.264865
13/06/2011 02:48	146.216798	-39.272963
13/06/2011 03:03	146.217368	-39.279745
13/06/2011 03:18	146.215445	-39.285705
13/06/2011 03:33	146.215257	-39.285917
13/06/2011 04:20	146.215498	-39.287154
13/06/2011 04:35	146.215822	-39.293748
13/06/2011 04:56	146.214144	-39.30417
13/06/2011 05:19	146.212677	-39.313719
13/06/2011 05:40	146.211692	-39.32001
13/06/2011 06:01	146.206755	-39.32955
13/06/2011 06:17	146.203082	-39.337983
13/06/2011 07:31	146.192109	-39.365171
13/06/2011 07:52	146.190982	-39.367313
13/06/2011 08:11	146.18954	-39.369201
13/06/2011 08:30	146.184496	-39.375574
13/06/2011 08:47	146.180375	-39.381697
13/06/2011 09:12	146.175335	-39.390971
13/06/2011 09:54	146.167655	-39.405908
13/06/2011 10:41	146.161691	-39.425413
13/06/2011 10:58	146.162636	-39.430954
13/06/2011 11:18	146.160395	-39.430885
13/06/2011 12:01	146.16053	-39.429474
13/06/2011 13:52	146.14646	-39.448978
13/06/2011 14:19	146.137691	-39.453961
13/06/2011 14:40	146.132571	-39.457666
13/06/2011 15:09	146.128809	-39.46147
13/06/2011 15:24	146.127112	-39.461129
13/06/2011 15:46	146.12498	-39.459708
13/06/2011 16:01	146.123613	-39.458462
13/06/2011 17:30	146.11552	-39.455059
13/06/2011 18:31	146.111122	-39.453355
13/06/2011 18:46	146.109903	-39.454835
13/06/2011 19:11	146.107648	-39.455746
13/06/2011 19:53	146.103508	-39.458753
13/06/2011 20:13	146.102862	-39.461749
13/06/2011 22:01	146.084892	-39.499559
13/06/2011 22:16	146.082581	-39.500664
13/06/2011 22:44	146.079493	-39.500351
13/06/2011 23:09	146.074675	-39.505799
13/06/2011 23:24	146.07014	-39.51069
14/06/2011 00:09	146.053517	-39.527274
14/06/2011 00:57	146.067506	-39.554341
14/06/2011 02:22	146.081696	-39.593391
14/06/2011 02:42	146.082095	-39.593584
14/06/2011 03:02	146.081216	-39.5993
14/06/2011 03:47	146.07603	-39.610732
14/06/2011 04:07	146.084154	-39.619388
14/06/2011 04:22	146.084986	-39.628629
14/06/2011 04:42	146.087064	-39.637594
14/06/2011 05:27	146.090043	-39.65477
14/06/2011 05:42	146.091506	-39.660392
14/06/2011 06:05	146.092144	-39.671085
14/06/2011 06:53	146.098383	-39.701264
14/06/2011 08:10	146.095371	-39.716868
14/06/2011 09:00	146.087492	-39.73538
14/06/2011 10:07	146.081595	-39.754173
14/06/2011 10:51	146.077518	-39.755101
14/06/2011 11:31	146.06889	-39.758043
14/06/2011 12:17	146.058809	-39.758088
14/06/2011 13:01	146.053522	-39.761389
14/06/2011 13:44	146.042268	-39.766149
14/06/2011 15:00	146.039399	-39.783119
14/06/2011 15:15	146.03822	-39.782577
14/06/2011 16:07	146.04954	-39.790694
14/06/2011 16:22	146.047961	-39.791642
14/06/2011 16:47	146.047292	-39.794446
14/06/2011 17:02	146.046966	-39.795452
14/06/2011 18:17	146.039947	-39.799477
14/06/2011 19:29	146.032817	-39.802672
14/06/2011 20:45	146.027583	-39.808244
14/06/2011 23:15	146.063691	-39.804827
15/06/2011 00:55	146.124058	-39.82566
15/06/2011 01:35	146.124994	-39.836981
15/06/2011 02:15	146.130614	-39.850911
15/06/2011 03:05	146.128615	-39.868499
15/06/2011 03:33	146.123875	-39.879418
15/06/2011 05:04	146.165806	-39.888958
15/06/2011 05:54	146.169061	-39.891414
15/06/2011 06:19	146.172267	-39.894966
15/06/2011 06:39	146.170846	-39.898103
15/06/2011 07:44	146.16937	-39.90517
15/06/2011 07:59	146.169021	-39.906694
15/06/2011 08:39	146.167627	-39.911259
15/06/2011 09:19	146.16618	-39.914933
15/06/2011 09:34	146.165027	-39.916152
15/06/2011 09:49	146.161625	-39.918424
15/06/2011 10:15	146.159958	-39.919344
15/06/2011 10:40	146.156919	-39.921194
15/06/2011 10:55	146.1553	-39.921925
15/06/2011 11:42	146.148154	-39.924009
15/06/2011 12:07	146.144867	-39.925213
15/06/2011 12:22	146.142273	-39.925712
15/06/2011 13:39	146.129238	-39.927496
15/06/2011 14:15	146.123864	-39.928199
15/06/2011 18:39	146.098434	-39.930526
15/06/2011 20:06	146.09696	-39.93588
15/06/2011 22:49	146.095571	-39.946556
16/06/2011 00:17	146.093487	-39.953866
16/06/2011 00:33	146.092964	-39.955505
16/06/2011 01:01	146.092212	-39.958499
16/06/2011 02:44	146.103472	-39.966788
16/06/2011 03:34	146.098088	-39.962865
16/06/2011 04:14	146.108819	-39.953134
16/06/2011 05:50	146.126504	-39.916147
16/06/2011 06:15	146.130783	-39.91055
16/06/2011 06:30	146.135468	-39.905081
16/06/2011 08:16	146.151636	-39.872765
16/06/2011 11:20	146.187442	-39.837221
16/06/2011 11:37	146.189148	-39.836154
16/06/2011 11:58	146.184979	-39.832823
16/06/2011 12:23	146.194021	-39.835399
16/06/2011 12:49	146.197126	-39.834835
16/06/2011 13:10	146.196726	-39.829871
16/06/2011 13:27	146.197573	-39.827719
16/06/2011 15:00	146.178399	-39.809519
16/06/2011 16:11	146.172314	-39.81125
16/06/2011 16:56	146.187386	-39.813026
16/06/2011 17:21	146.193568	-39.80698
16/06/2011 18:35	146.199703	-39.790499
16/06/2011 21:09	146.256102	-39.789167
16/06/2011 21:24	146.260845	-39.785838
16/06/2011 21:44	146.256886	-39.783511
16/06/2011 22:54	146.234292	-39.775887
17/06/2011 00:10	146.241078	-39.742644
17/06/2011 00:56	146.244218	-39.741167
17/06/2011 01:16	146.243447	-39.739303
17/06/2011 02:31	146.241976	-39.706247
17/06/2011 05:01	146.197597	-39.649549
17/06/2011 05:16	146.209497	-39.643383
17/06/2011 05:36	146.21468	-39.635293
17/06/2011 06:01	146.222971	-39.623259
17/06/2011 06:51	146.241182	-39.600857
17/06/2011 10:26	146.286607	-39.478461
17/06/2011 10:52	146.278658	-39.478876
17/06/2011 15:15	146.280946	-39.371284
17/06/2011 19:35	146.308069	-39.151658
17/06/2011 19:50	146.308477	-39.151506
17/06/2011 20:05	146.308546	-39.15164
17/06/2011 20:20	146.308607	-39.15168
18/06/2011 20:41	146.309111	-39.152018
19/06/2011 08:41	146.308966	-39.151594
19/06/2011 13:23	146.306777	-39.151619
19/06/2011 14:15	146.302709	-39.155159
19/06/2011 15:45	146.222561	-39.203237
19/06/2011 16:00	146.216889	-39.210268
19/06/2011 19:13	146.157738	-39.319391
19/06/2011 19:56	146.151701	-39.34417
20/06/2011 03:29	146.220275	-39.702045
20/06/2011 04:21	146.233419	-39.73249
20/06/2011 09:25	146.245844	-39.843107
20/06/2011 10:09	146.243032	-39.860625
20/06/2011 11:59	146.252965	-39.900223
20/06/2011 14:45	146.272817	-39.985231
20/06/2011 16:29	146.285812	-40.033079
20/06/2011 16:49	146.289201	-40.039858
20/06/2011 18:25	146.294566	-40.051874
20/06/2011 18:45	146.291578	-40.056258
20/06/2011 19:05	146.286874	-40.057473
20/06/2011 20:15	146.299273	-40.071119
20/06/2011 21:29	146.303367	-40.070263
20/06/2011 22:41	146.305179	-40.068637
20/06/2011 22:56	146.310302	-40.067038
20/06/2011 23:51	146.328101	-40.062534
21/06/2011 00:31	146.338715	-40.066221
21/06/2011 01:11	146.347846	-40.072887
21/06/2011 01:31	146.352166	-40.076966
21/06/2011 01:46	146.360179	-40.081391
21/06/2011 02:26	146.367628	-40.087331
21/06/2011 04:01	146.391779	-40.101603
21/06/2011 04:41	146.397391	-40.105906
21/06/2011 04:56	146.400132	-40.105594
21/06/2011 07:07	146.415162	-40.142761
21/06/2011 10:09	146.403264	-40.188995
21/06/2011 10:56	146.386575	-40.186593
21/06/2011 11:16	146.376344	-40.184632
21/06/2011 12:41	146.358201	-40.148404
21/06/2011 13:53	146.351164	-40.154415
21/06/2011 14:45	146.344176	-40.148598
21/06/2011 15:25	146.339704	-40.149229
21/06/2011 15:45	146.338119	-40.153279
21/06/2011 16:05	146.331439	-40.152545
21/06/2011 16:25	146.32745	-40.153629
21/06/2011 17:41	146.328209	-40.157772
21/06/2011 17:58	146.328858	-40.155288
21/06/2011 18:38	146.329877	-40.156948
21/06/2011 18:53	146.335038	-40.154048
21/06/2011 19:40	146.332417	-40.137222
21/06/2011 21:16	146.346867	-40.130298
21/06/2011 21:41	146.33871	-40.135336
21/06/2011 22:21	146.332157	-40.144171
21/06/2011 23:26	146.342309	-40.14638
21/06/2011 23:41	146.344715	-40.147709
22/06/2011 00:37	146.348412	-40.151415
22/06/2011 01:51	146.352868	-40.153642
22/06/2011 02:16	146.356078	-40.155207
22/06/2011 02:31	146.357406	-40.157491
22/06/2011 02:56	146.365283	-40.1607
22/06/2011 03:36	146.371993	-40.1603
22/06/2011 04:47	146.374009	-40.160189
22/06/2011 05:07	146.375564	-40.160404
22/06/2011 05:47	146.378552	-40.159125
22/06/2011 06:07	146.378723	-40.158873
22/06/2011 06:22	146.378208	-40.158225
22/06/2011 06:49	146.37406	-40.153931
22/06/2011 08:12	146.364706	-40.127738
22/06/2011 09:06	146.363298	-40.139941
22/06/2011 09:49	146.377847	-40.148928
22/06/2011 12:24	146.429467	-40.163884
22/06/2011 17:04	146.439832	-40.192859
22/06/2011 17:24	146.435311	-40.192354
22/06/2011 18:06	146.431502	-40.193355
22/06/2011 18:21	146.431578	-40.196295
22/06/2011 19:53	146.438005	-40.190028
22/06/2011 20:08	146.436676	-40.190134
22/06/2011 20:23	146.438812	-40.190527
22/06/2011 21:15	146.443062	-40.190578
22/06/2011 22:13	146.427215	-40.19261
22/06/2011 22:28	146.423263	-40.192752
22/06/2011 22:43	146.424706	-40.195131
22/06/2011 23:23	146.423188	-40.19686
22/06/2011 23:43	146.425135	-40.197349
23/06/2011 00:47	146.435745	-40.196214
23/06/2011 01:27	146.441694	-40.198843
23/06/2011 01:42	146.446147	-40.198852
23/06/2011 02:33	146.457204	-40.199421
23/06/2011 03:38	146.484276	-40.223643
23/06/2011 04:18	146.492932	-40.224367
23/06/2011 04:44	146.487343	-40.225668
23/06/2011 05:09	146.48817	-40.217896
23/06/2011 05:24	146.493407	-40.225525
23/06/2011 06:39	146.461031	-40.254757
23/06/2011 06:54	146.457518	-40.260025
23/06/2011 10:38	146.458811	-40.229109
23/06/2011 10:53	146.460644	-40.228573
23/06/2011 12:25	146.473126	-40.232658
23/06/2011 12:45	146.475165	-40.236566
23/06/2011 13:25	146.476054	-40.238977
23/06/2011 14:23	146.477028	-40.229874
23/06/2011 15:08	146.483155	-40.246733
23/06/2011 22:28	146.51729	-40.250688
23/06/2011 22:43	146.524435	-40.246726
23/06/2011 22:58	146.528704	-40.245273
23/06/2011 23:13	146.533011	-40.243692
24/06/2011 04:51	146.598148	-40.185093
24/06/2011 05:16	146.601767	-40.186573
24/06/2011 10:08	146.612704	-40.130092
24/06/2011 14:22	146.605874	-40.063427
24/06/2011 14:37	146.603797	-40.057911
24/06/2011 14:52	146.601801	-40.051938
24/06/2011 16:53	146.571321	-40.015627
24/06/2011 18:03	146.545355	-40.000375
24/06/2011 22:14	146.492651	-39.90591
24/06/2011 22:29	146.489174	-39.902045
24/06/2011 22:49	146.490251	-39.894333
25/06/2011 00:29	146.479023	-39.849969
25/06/2011 00:49	146.47806	-39.84433
25/06/2011 01:33	146.469814	-39.821053
25/06/2011 03:20	146.456184	-39.766272
25/06/2011 04:13	146.45625	-39.742574
25/06/2011 05:29	146.452975	-39.707346
25/06/2011 07:44	146.449737	-39.648765
25/06/2011 08:25	146.451101	-39.63567
25/06/2011 10:47	146.465149	-39.585347
25/06/2011 11:30	146.460017	-39.572173
25/06/2011 12:48	146.454459	-39.554255
25/06/2011 14:22	146.449746	-39.526279
25/06/2011 16:49	146.418446	-39.476676
25/06/2011 18:34	146.401576	-39.442508
25/06/2011 18:57	146.401975	-39.431855
25/06/2011 19:12	146.405286	-39.425953
25/06/2011 19:27	146.410792	-39.415287
25/06/2011 19:47	146.417074	-39.402004
25/06/2011 20:07	146.424051	-39.388382
25/06/2011 20:58	146.428341	-39.357315
25/06/2011 21:47	146.420209	-39.33713
25/06/2011 22:31	146.406782	-39.318292
26/06/2011 00:15	146.381736	-39.265323
26/06/2011 00:30	146.382304	-39.255773
26/06/2011 03:00	146.317404	-39.154529
26/06/2011 03:15	146.30799	-39.151074
26/06/2011 03:30	146.308391	-39.15169
26/06/2011 03:45	146.308003	-39.151656
26/06/2011 04:00	146.307809	-39.151522
26/06/2011 04:15	146.307911	-39.151624
26/06/2011 16:15	146.309336	-39.150776
27/06/2011 16:25	146.307409	-39.152082
28/06/2011 04:25	146.308953	-39.151761
28/06/2011 16:25	146.308878	-39.151701
28/06/2011 17:17	146.306139	-39.151591
28/06/2011 18:07	146.292479	-39.155185
28/06/2011 18:32	146.28091	-39.164383
28/06/2011 18:47	146.272496	-39.168039
28/06/2011 19:27	146.246234	-39.181725
28/06/2011 22:09	146.174599	-39.281904
29/06/2011 00:09	146.157887	-39.351287
29/06/2011 02:15	146.157677	-39.42541
29/06/2011 02:30	146.158202	-39.434991
29/06/2011 02:50	146.158179	-39.441162
29/06/2011 03:05	146.158949	-39.442873
29/06/2011 08:58	146.154452	-39.624515
29/06/2011 09:44	146.144859	-39.647265
29/06/2011 10:24	146.139846	-39.655742
29/06/2011 11:39	146.113698	-39.688191
29/06/2011 15:25	146.048325	-39.763507
29/06/2011 18:06	145.997438	-39.81455
29/06/2011 22:42	145.982125	-39.936891
29/06/2011 23:08	145.977724	-39.941188
29/06/2011 23:28	145.97609	-39.942687
30/06/2011 02:33	146.001898	-40.013417
30/06/2011 02:58	146.013334	-40.017321
30/06/2011 03:45	145.999411	-40.016518
30/06/2011 04:01	145.993042	-40.011797
30/06/2011 04:27	146.000405	-40.015343
30/06/2011 05:47	145.994776	-40.042285
30/06/2011 06:13	145.983992	-40.040678
30/06/2011 06:28	145.974625	-40.03863
30/06/2011 06:48	145.972683	-40.046898
30/06/2011 07:13	145.983712	-40.053156
30/06/2011 07:53	145.992787	-40.060409
30/06/2011 08:47	145.992386	-40.066857
30/06/2011 09:07	145.993161	-40.068831
30/06/2011 10:53	145.984678	-40.079544
30/06/2011 11:37	145.980526	-40.083725
30/06/2011 11:57	145.978619	-40.084261
30/06/2011 12:12	145.977286	-40.085144
30/06/2011 12:32	145.974067	-40.086459
30/06/2011 12:52	145.971678	-40.088496
30/06/2011 13:12	145.969068	-40.090365
30/06/2011 13:32	145.967036	-40.092408
30/06/2011 14:24	145.967839	-40.09433
30/06/2011 15:35	145.962493	-40.097889
30/06/2011 16:15	145.959971	-40.094787
30/06/2011 16:30	145.963874	-40.093991
30/06/2011 18:17	145.985217	-40.106497
30/06/2011 18:32	145.982987	-40.107375
30/06/2011 20:04	145.96987	-40.108809
30/06/2011 20:51	145.993847	-40.11841
30/06/2011 21:06	145.998797	-40.119368
30/06/2011 22:01	146.01262	-40.106354
30/06/2011 23:26	146.055422	-40.098996
30/06/2011 23:54	146.069556	-40.09252
01/07/2011 00:14	146.082055	-40.097361
01/07/2011 00:35	146.081258	-40.105694
01/07/2011 00:50	146.076588	-40.11029
01/07/2011 01:44	146.07183	-40.105318
01/07/2011 02:26	146.092607	-40.119241
01/07/2011 02:41	146.097122	-40.127657
01/07/2011 03:21	146.089938	-40.13051
01/07/2011 04:33	146.058878	-40.10208
01/07/2011 04:54	146.06172	-40.08996
01/07/2011 05:46	146.041544	-40.072499
01/07/2011 06:06	146.053679	-40.062774
01/07/2011 06:58	146.040971	-40.071795
01/07/2011 07:24	146.033182	-40.062628
01/07/2011 07:44	146.034044	-40.061321
01/07/2011 08:27	146.035451	-40.063134
01/07/2011 09:18	146.037386	-40.061293
01/07/2011 11:41	146.036775	-40.060219
01/07/2011 12:26	146.03475	-40.063074
01/07/2011 12:47	146.032769	-40.062962
01/07/2011 14:18	146.024835	-40.062582
01/07/2011 14:38	146.021414	-40.063425
01/07/2011 15:29	146.016623	-40.058743
01/07/2011 15:49	146.013558	-40.057605
01/07/2011 16:04	146.011095	-40.05546
01/07/2011 16:24	146.00836	-40.052357
01/07/2011 17:30	146.001732	-40.040865
01/07/2011 17:47	146.000346	-40.036383
01/07/2011 18:11	146.002607	-40.030068
01/07/2011 20:56	146.024115	-40.011164
01/07/2011 21:16	146.021557	-40.00769
01/07/2011 21:31	146.030025	-40.008701
01/07/2011 21:57	146.019579	-40.011344
01/07/2011 22:23	146.019029	-40.016337
01/07/2011 22:40	146.016176	-40.013356
01/07/2011 23:05	146.012315	-40.007299
01/07/2011 23:54	146.007273	-40.014331
02/07/2011 00:34	146.021065	-40.008922
02/07/2011 00:49	146.023129	-40.002494
02/07/2011 01:09	146.015961	-39.996364
02/07/2011 01:24	146.004262	-39.999426
02/07/2011 01:39	146.002607	-40.008572
02/07/2011 01:54	146.005147	-40.015557
02/07/2011 03:27	145.99448	-40.049102
02/07/2011 04:09	145.976383	-40.036969
02/07/2011 04:36	145.971949	-40.036449
02/07/2011 05:44	145.96848	-40.041177
02/07/2011 06:30	145.966353	-40.03572
02/07/2011 06:51	145.976522	-40.040326
02/07/2011 07:06	145.978701	-40.043375
02/07/2011 07:21	145.979889	-40.046126
02/07/2011 07:36	145.980595	-40.04856
02/07/2011 08:02	145.982576	-40.053393
02/07/2011 10:37	145.976767	-40.07948
02/07/2011 11:24	145.972906	-40.088995
02/07/2011 13:36	145.964415	-40.104193
02/07/2011 14:26	145.961543	-40.099884
02/07/2011 14:41	145.962253	-40.101463
02/07/2011 15:21	145.957962	-40.100901
02/07/2011 16:06	145.944417	-40.094773
02/07/2011 19:22	145.920953	-40.04555
02/07/2011 21:04	145.952975	-40.011819
02/07/2011 21:30	145.962293	-40.011694
02/07/2011 21:45	145.965513	-40.011813
02/07/2011 22:28	145.965872	-40.017592
03/07/2011 03:40	145.925737	-39.992179
03/07/2011 06:04	145.897763	-39.932288
03/07/2011 06:51	145.899885	-39.909018
03/07/2011 07:12	145.901833	-39.898888
03/07/2011 12:24	145.969321	-39.842754
03/07/2011 13:34	145.982584	-39.833049
03/07/2011 15:00	145.987176	-39.811577
03/07/2011 18:59	145.938565	-39.749244
03/07/2011 19:20	145.934601	-39.753494
03/07/2011 20:07	145.93149	-39.760883
03/07/2011 21:42	145.910867	-39.754513
04/07/2011 04:30	146.104545	-39.609204
04/07/2011 06:34	146.132224	-39.548694
04/07/2011 08:30	146.19865	-39.487302
04/07/2011 16:25	146.342135	-39.159253
04/07/2011 17:15	146.312796	-39.150525
04/07/2011 17:30	146.308067	-39.15143
04/07/2011 17:45	146.309001	-39.151951
04/07/2011 18:00	146.309184	-39.152308
04/07/2011 18:15	146.309056	-39.152521
05/07/2011 18:26	146.309557	-39.152357
06/07/2011 06:26	146.309741	-39.152203
07/07/2011 04:03	146.286802	-39.147031
07/07/2011 04:48	146.261341	-39.160014
07/07/2011 13:48	146.157121	-39.418745
07/07/2011 14:29	146.154802	-39.437978
07/07/2011 16:35	146.164497	-39.498695
07/07/2011 17:49	146.173282	-39.53069
07/07/2011 18:32	146.188353	-39.555006
07/07/2011 18:52	146.188802	-39.559766
07/07/2011 21:54	146.25523	-39.644745
07/07/2011 22:14	146.26743	-39.655479
07/07/2011 22:49	146.283269	-39.677167
07/07/2011 23:04	146.291061	-39.687533
07/07/2011 23:44	146.306653	-39.697499
08/07/2011 00:15	146.316506	-39.705302
08/07/2011 01:26	146.342537	-39.729966
08/07/2011 02:18	146.360595	-39.759981
08/07/2011 09:37	146.279641	-39.941436
08/07/2011 10:19	146.271684	-39.936862
08/07/2011 10:34	146.26908	-39.940166
08/07/2011 10:49	146.265195	-39.941866
08/07/2011 11:11	146.264266	-39.941281
08/07/2011 11:36	146.260244	-39.946613
08/07/2011 11:51	146.267939	-39.946997
08/07/2011 14:51	146.237131	-39.925438
08/07/2011 15:44	146.224761	-39.928311
08/07/2011 16:54	146.219588	-39.929294
08/07/2011 17:22	146.216964	-39.936466
08/07/2011 17:37	146.211321	-39.937452
08/07/2011 17:52	146.21004	-39.941081
08/07/2011 18:07	146.21208	-39.941622
08/07/2011 18:27	146.218876	-39.946355
08/07/2011 18:43	146.222293	-39.949341
08/07/2011 19:28	146.228387	-39.957603
08/07/2011 19:48	146.233873	-39.95943
08/07/2011 20:40	146.236143	-39.949299
08/07/2011 20:55	146.237367	-39.945474
08/07/2011 21:20	146.237199	-39.939702
08/07/2011 23:01	146.243913	-39.923716
08/07/2011 23:48	146.237452	-39.9089
09/07/2011 00:15	146.231557	-39.904274
09/07/2011 00:40	146.234098	-39.90546
09/07/2011 01:47	146.249324	-39.909243
09/07/2011 02:44	146.261847	-39.914573
09/07/2011 03:04	146.266005	-39.917432
09/07/2011 03:24	146.271476	-39.920724
09/07/2011 03:44	146.273937	-39.926106
09/07/2011 04:40	146.278693	-39.937141
09/07/2011 05:34	146.285153	-39.944676
09/07/2011 07:45	146.237302	-39.930679
09/07/2011 08:31	146.236325	-39.92296
09/07/2011 08:46	146.232444	-39.923902
09/07/2011 09:38	146.212334	-39.927326
09/07/2011 10:53	146.191253	-39.924046
09/07/2011 13:34	146.182763	-39.921981
09/07/2011 13:54	146.186746	-39.917856
09/07/2011 15:59	146.201834	-39.911207
09/07/2011 16:19	146.202987	-39.915476
09/07/2011 18:04	146.21472	-39.928459
09/07/2011 18:29	146.20919	-39.929804
09/07/2011 19:49	146.208366	-39.924565
09/07/2011 20:31	146.208159	-39.926945
09/07/2011 20:52	146.216273	-39.926626
09/07/2011 21:37	146.209389	-39.922294
09/07/2011 21:52	146.206838	-39.924282
09/07/2011 22:07	146.205305	-39.924782
09/07/2011 22:28	146.205475	-39.927402
09/07/2011 22:48	146.202231	-39.931127
10/07/2011 00:31	146.215938	-39.916334
10/07/2011 00:46	146.220341	-39.913936
10/07/2011 01:12	146.228025	-39.910004
10/07/2011 01:59	146.243637	-39.907537
10/07/2011 04:27	146.27875	-39.914374
10/07/2011 05:32	146.29617	-39.924138
10/07/2011 06:22	146.302593	-39.930876
10/07/2011 10:04	146.206419	-39.968531
10/07/2011 11:13	146.188304	-39.976461
10/07/2011 11:28	146.181875	-39.978376
10/07/2011 11:48	146.17936	-39.980765
10/07/2011 12:40	146.171885	-39.983623
10/07/2011 12:55	146.176187	-39.986249
10/07/2011 13:17	146.183409	-39.983148
10/07/2011 13:32	146.175519	-39.981486
10/07/2011 13:59	146.17036	-39.977812
10/07/2011 15:08	146.158748	-39.975371
10/07/2011 16:00	146.157423	-39.976949
10/07/2011 16:26	146.154502	-39.976585
10/07/2011 17:36	146.157935	-39.983585
10/07/2011 18:55	146.162194	-39.988713
10/07/2011 19:21	146.16533	-39.987388
10/07/2011 19:41	146.167697	-39.986689
10/07/2011 21:01	146.157765	-39.980267
10/07/2011 21:24	146.151313	-39.980471
10/07/2011 22:41	146.135	-39.993525
11/07/2011 00:00	146.134612	-39.99257
11/07/2011 00:47	146.126508	-39.99506
11/07/2011 01:39	146.117119	-39.994235
11/07/2011 02:01	146.120613	-39.98763
11/07/2011 02:48	146.12827	-39.975489
11/07/2011 03:03	146.124055	-39.974931
11/07/2011 04:12	146.137581	-39.975249
11/07/2011 05:09	146.156003	-39.975191
11/07/2011 05:30	146.162338	-39.974464
11/07/2011 08:03	146.196414	-39.974141
11/07/2011 11:34	146.124133	-40.007836
11/07/2011 11:57	146.11292	-40.012234
11/07/2011 12:19	146.115905	-40.019147
11/07/2011 12:35	146.115378	-40.020152
11/07/2011 14:08	146.097188	-40.009705
11/07/2011 15:26	146.105459	-40.006344
11/07/2011 15:41	146.106044	-40.003037
11/07/2011 16:22	146.107187	-39.999023
11/07/2011 16:50	146.095693	-40.002401
11/07/2011 17:17	146.101227	-40.011779
11/07/2011 17:32	146.111432	-40.01346
11/07/2011 17:47	146.118672	-40.016584
11/07/2011 18:07	146.125401	-40.017884
11/07/2011 18:52	146.141258	-40.018206
11/07/2011 19:37	146.157132	-40.01979
11/07/2011 20:03	146.165469	-40.022225
11/07/2011 20:30	146.170873	-40.024717
11/07/2011 20:50	146.175817	-40.023568
11/07/2011 22:09	146.208513	-40.040232
11/07/2011 22:24	146.209386	-40.035419
11/07/2011 23:04	146.202988	-40.038891
12/07/2011 01:09	146.183195	-40.054083
12/07/2011 02:43	146.17984	-40.041749
12/07/2011 03:03	146.184717	-40.048331
12/07/2011 03:56	146.180752	-40.067896
12/07/2011 04:23	146.167874	-40.071703
12/07/2011 07:44	146.162441	-40.044266
12/07/2011 10:05	146.18854	-40.03551
12/07/2011 10:55	146.199689	-40.031877
12/07/2011 11:37	146.208068	-40.029447
12/07/2011 13:21	146.229196	-40.003198
12/07/2011 13:46	146.236275	-39.993996
12/07/2011 14:16	146.242091	-39.983502
12/07/2011 14:33	146.245934	-39.979198
12/07/2011 16:13	146.227135	-39.974326
12/07/2011 17:00	146.232859	-39.974454
12/07/2011 17:15	146.235336	-39.96989
12/07/2011 17:55	146.244707	-39.970559
12/07/2011 20:24	146.244087	-39.950607
12/07/2011 20:39	146.247371	-39.945559
13/07/2011 01:30	146.28268	-39.873136
13/07/2011 05:26	146.302647	-39.809613
13/07/2011 07:36	146.303753	-39.815812
13/07/2011 11:17	146.253803	-39.737816
13/07/2011 11:40	146.247385	-39.732201
13/07/2011 12:25	146.229998	-39.718189
13/07/2011 15:10	146.208746	-39.620649
13/07/2011 15:30	146.203222	-39.617542
13/07/2011 16:19	146.205875	-39.607929
13/07/2011 16:34	146.207366	-39.601875
14/07/2011 01:40	146.31006	-39.161105
14/07/2011 01:55	146.307567	-39.151153
14/07/2011 02:10	146.308308	-39.151735
14/07/2011 02:25	146.308225	-39.151458
14/07/2011 02:40	146.307654	-39.151638
14/07/2011 14:53	146.307666	-39.151388
15/07/2011 02:53	146.308963	-39.151787
15/07/2011 14:58	146.309039	-39.151468
16/07/2011 12:28	146.30229	-39.153147
16/07/2011 12:43	146.298512	-39.152916
16/07/2011 12:58	146.29829	-39.15543
16/07/2011 13:13	146.299505	-39.155364
16/07/2011 13:28	146.298609	-39.15554
16/07/2011 13:53	146.298434	-39.155665
17/07/2011 01:53	146.29894	-39.15532
17/07/2011 05:56	146.294202	-39.155886
17/07/2011 08:01	146.270222	-39.226581
17/07/2011 08:51	146.254794	-39.261048
17/07/2011 09:16	146.245323	-39.276516
17/07/2011 13:00	146.207016	-39.369449
17/07/2011 13:51	146.201306	-39.395554
17/07/2011 15:39	146.189593	-39.432495
17/07/2011 15:54	146.187782	-39.432119
17/07/2011 17:10	146.178557	-39.456999
17/07/2011 21:28	146.157935	-39.548623
17/07/2011 21:48	146.164797	-39.561742
17/07/2011 23:24	146.160544	-39.563572
17/07/2011 23:44	146.161676	-39.56661
18/07/2011 00:45	146.165399	-39.575897
18/07/2011 01:30	146.173259	-39.580226
18/07/2011 01:55	146.170526	-39.581349
18/07/2011 04:04	146.180768	-39.595942
18/07/2011 04:29	146.181646	-39.599764
18/07/2011 05:41	146.168845	-39.613685
18/07/2011 10:14	146.12339	-39.71278
18/07/2011 13:48	146.114257	-39.792402
18/07/2011 14:34	146.112613	-39.809813
18/07/2011 16:38	146.142214	-39.861311
18/07/2011 17:43	146.161175	-39.886251
18/07/2011 18:36	146.173172	-39.904997
18/07/2011 19:25	146.174446	-39.922603
18/07/2011 20:42	146.185093	-39.933664
18/07/2011 22:39	146.133892	-39.95495
18/07/2011 23:30	146.127712	-39.956067
19/07/2011 00:48	146.120309	-39.96327
19/07/2011 04:04	146.166675	-39.918304
19/07/2011 04:56	146.164111	-39.936526
19/07/2011 09:36	146.146964	-39.951676
19/07/2011 09:51	146.155242	-39.953176
19/07/2011 10:11	146.165068	-39.951978
19/07/2011 11:47	146.209286	-39.934894
19/07/2011 12:52	146.227382	-39.928353
19/07/2011 13:42	146.23391	-39.916719
19/07/2011 14:35	146.223453	-39.904081
19/07/2011 18:54	146.184257	-39.882029
19/07/2011 20:50	146.225859	-39.902674
19/07/2011 21:35	146.230171	-39.922852
19/07/2011 21:50	146.229611	-39.929954
20/07/2011 00:52	146.267943	-39.977346
20/07/2011 04:42	146.305433	-39.975189
20/07/2011 05:07	146.308516	-39.97315
20/07/2011 05:22	146.310739	-39.971867
20/07/2011 05:48	146.31518	-39.972972
20/07/2011 06:04	146.312572	-39.979537
20/07/2011 08:42	146.317663	-39.951879
20/07/2011 09:08	146.326295	-39.944133
20/07/2011 09:36	146.328155	-39.93858
20/07/2011 09:53	146.330707	-39.93408
20/07/2011 11:01	146.325041	-39.924819
20/07/2011 11:16	146.319715	-39.921872
20/07/2011 11:38	146.320744	-39.920451
20/07/2011 12:21	146.31113	-39.92887
20/07/2011 14:52	146.354275	-39.907456
20/07/2011 15:37	146.355954	-39.906559
20/07/2011 15:57	146.362048	-39.911676
20/07/2011 16:17	146.365684	-39.905503
20/07/2011 17:01	146.368704	-39.889033
20/07/2011 18:14	146.360593	-39.863738
20/07/2011 18:41	146.34658	-39.855988
20/07/2011 19:06	146.334552	-39.849345
20/07/2011 20:19	146.317403	-39.823295
20/07/2011 21:33	146.305608	-39.799503
20/07/2011 21:58	146.299879	-39.794151
20/07/2011 22:20	146.2955	-39.789043
21/07/2011 01:08	146.261617	-39.750967
21/07/2011 01:24	146.256193	-39.74779
21/07/2011 02:09	146.243156	-39.736656
21/07/2011 03:44	146.211179	-39.718387
21/07/2011 04:04	146.204281	-39.714695
21/07/2011 04:24	146.199303	-39.707573
21/07/2011 04:39	146.193225	-39.70588
21/07/2011 05:54	146.17368	-39.68494
21/07/2011 06:14	146.168371	-39.680977
21/07/2011 07:24	146.171985	-39.658232
21/07/2011 07:51	146.186824	-39.648881
21/07/2011 11:08	146.203178	-39.558296
21/07/2011 11:53	146.196533	-39.536363
21/07/2011 13:47	146.171516	-39.473909
21/07/2011 15:08	146.152723	-39.43415
21/07/2011 16:05	146.150566	-39.400221
21/07/2011 16:28	146.156205	-39.384581
21/07/2011 16:57	146.162002	-39.373178
21/07/2011 17:14	146.166772	-39.364676
21/07/2011 21:49	146.273589	-39.226756
21/07/2011 23:19	146.304715	-39.152385
21/07/2011 23:34	146.30766	-39.151489
21/07/2011 23:49	146.308942	-39.151509
22/07/2011 00:04	146.309205	-39.151583
22/07/2011 00:19	146.308986	-39.151609
22/07/2011 12:26	146.308828	-39.151484
23/07/2011 00:26	146.308733	-39.151406
