# Supplementary material for: Use of Anthropogenic Sea Floor Structures by Australian Fur Seals: Potential Positive Ecological Impacts of Marine Industrial Development?
Source: PLoS One. 2015 Jul 1;10(7):e0130581. doi: 10.1371/journal.pone.0130581 (PMC4488539; doi:10.1371/journal.pone.0130581)
Supplement: S1 File — (ZIP) [file pone.0130581.s001.zip › S1GPS Tracks/Seal36-full.csv]

DateTime	Longitude	Latitude
13/06/2011 22:43	146.309453	-39.153407
13/06/2011 22:58	146.309334	-39.153303
13/06/2011 23:43	146.309915	-39.152551
14/06/2011 00:24	146.310143	-39.152394
14/06/2011 00:39	146.309997	-39.15228
14/06/2011 00:54	146.309893	-39.152697
14/06/2011 01:09	146.310148	-39.152621
14/06/2011 01:24	146.309361	-39.152505
14/06/2011 01:39	146.309329	-39.152648
14/06/2011 01:54	146.309311	-39.152104
14/06/2011 02:09	146.308555	-39.151118
14/06/2011 02:24	146.308603	-39.151642
14/06/2011 02:39	146.308759	-39.151761
14/06/2011 02:54	146.308405	-39.151699
14/06/2011 03:14	146.308956	-39.151614
14/06/2011 03:34	146.308708	-39.151406
14/06/2011 04:14	146.30812	-39.151677
14/06/2011 04:29	146.309263	-39.151244
14/06/2011 04:44	146.308149	-39.151425
14/06/2011 04:59	146.308999	-39.15133
14/06/2011 05:18	146.303684	-39.15176
14/06/2011 05:58	146.29943	-39.154583
14/06/2011 06:13	146.29947	-39.154756
14/06/2011 06:28	146.299521	-39.154666
14/06/2011 06:43	146.299525	-39.154571
14/06/2011 07:07	146.299621	-39.155069
14/06/2011 07:32	146.292208	-39.17362
14/06/2011 08:12	146.299342	-39.15446
14/06/2011 08:37	146.299685	-39.154883
14/06/2011 10:42	146.299445	-39.154725
14/06/2011 10:57	146.299448	-39.154578
14/06/2011 11:37	146.299538	-39.154843
14/06/2011 11:52	146.299528	-39.154744
14/06/2011 12:17	146.299202	-39.154642
14/06/2011 12:32	146.299586	-39.154616
14/06/2011 12:47	146.300181	-39.154332
14/06/2011 13:02	146.299413	-39.154779
14/06/2011 13:17	146.299575	-39.154703
14/06/2011 13:32	146.299671	-39.154655
14/06/2011 13:47	146.299638	-39.154685
14/06/2011 17:27	146.299542	-39.154721
14/06/2011 17:42	146.299479	-39.154552
14/06/2011 17:57	146.299317	-39.154832
14/06/2011 18:12	146.299351	-39.154611
14/06/2011 18:57	146.29941	-39.154721
14/06/2011 19:12	146.299487	-39.154656
14/06/2011 19:27	146.299257	-39.154549
14/06/2011 19:42	146.299494	-39.154802
14/06/2011 20:02	146.299514	-39.154591
14/06/2011 20:17	146.299409	-39.154663
14/06/2011 20:32	146.299358	-39.154591
14/06/2011 20:47	146.299401	-39.154758
14/06/2011 21:02	146.299529	-39.154858
14/06/2011 21:17	146.299568	-39.154788
14/06/2011 21:32	146.29935	-39.154981
14/06/2011 21:47	146.299411	-39.154782
14/06/2011 22:02	146.299404	-39.154838
14/06/2011 22:17	146.299414	-39.154786
14/06/2011 22:42	146.299551	-39.154626
14/06/2011 22:57	146.299666	-39.15461
14/06/2011 23:42	146.299574	-39.154615
14/06/2011 23:57	146.300336	-39.154822
15/06/2011 00:12	146.299735	-39.154791
15/06/2011 00:37	146.298081	-39.155437
15/06/2011 00:52	146.299533	-39.154846
15/06/2011 01:17	146.299987	-39.154282
15/06/2011 04:02	146.299974	-39.154582
15/06/2011 05:07	146.299636	-39.154997
15/06/2011 06:12	146.299494	-39.154698
15/06/2011 06:27	146.299971	-39.15452
15/06/2011 06:42	146.299055	-39.154831
15/06/2011 07:27	146.299204	-39.154979
15/06/2011 08:32	146.2995	-39.154446
15/06/2011 11:22	146.299492	-39.154869
15/06/2011 11:37	146.299462	-39.154762
15/06/2011 11:52	146.299275	-39.154609
15/06/2011 12:07	146.299476	-39.154558
15/06/2011 12:22	146.299536	-39.154522
15/06/2011 12:37	146.299538	-39.154578
15/06/2011 13:49	146.307783	-39.151497
15/06/2011 14:04	146.308865	-39.152303
15/06/2011 14:19	146.309066	-39.152019
15/06/2011 14:34	146.31082	-39.151433
15/06/2011 14:59	146.311679	-39.152982
15/06/2011 15:14	146.3098	-39.152603
15/06/2011 15:29	146.310114	-39.152591
15/06/2011 15:44	146.30989	-39.152299
15/06/2011 15:59	146.310578	-39.152645
15/06/2011 16:14	146.309775	-39.152725
15/06/2011 17:19	146.309855	-39.153089
15/06/2011 17:34	146.31004	-39.153088
15/06/2011 17:49	146.309556	-39.152527
15/06/2011 18:09	146.30965	-39.153241
15/06/2011 18:24	146.309605	-39.152512
15/06/2011 18:49	146.309582	-39.153318
15/06/2011 19:09	146.310358	-39.152689
15/06/2011 20:14	146.309899	-39.152756
15/06/2011 20:29	146.309926	-39.152744
15/06/2011 20:44	146.310004	-39.15273
15/06/2011 20:59	146.309865	-39.153006
15/06/2011 21:14	146.310104	-39.152277
15/06/2011 21:29	146.309783	-39.153103
15/06/2011 22:09	146.31029	-39.153002
15/06/2011 22:34	146.310078	-39.152296
15/06/2011 22:49	146.309598	-39.152535
16/06/2011 00:19	146.309604	-39.152489
16/06/2011 01:49	146.309509	-39.152679
16/06/2011 02:04	146.309266	-39.152593
16/06/2011 02:24	146.309537	-39.152596
16/06/2011 02:39	146.309774	-39.152435
16/06/2011 02:54	146.309856	-39.152378
16/06/2011 04:09	146.308989	-39.152546
16/06/2011 05:49	146.309197	-39.152365
16/06/2011 06:04	146.309203	-39.152429
16/06/2011 06:19	146.309684	-39.152324
16/06/2011 06:34	146.309739	-39.152118
16/06/2011 06:49	146.310127	-39.15199
16/06/2011 07:04	146.309674	-39.152635
16/06/2011 07:19	146.309339	-39.152817
16/06/2011 07:34	146.30957	-39.152671
16/06/2011 08:04	146.310374	-39.152004
16/06/2011 08:19	146.309501	-39.152838
16/06/2011 08:34	146.309213	-39.152058
16/06/2011 08:49	146.309602	-39.152092
16/06/2011 09:04	146.309735	-39.152499
16/06/2011 09:19	146.309481	-39.152609
16/06/2011 09:34	146.31003	-39.152188
16/06/2011 09:49	146.309848	-39.152073
16/06/2011 10:04	146.310076	-39.152429
16/06/2011 10:19	146.309156	-39.153104
16/06/2011 10:34	146.308938	-39.153159
16/06/2011 10:49	146.310383	-39.152146
16/06/2011 11:04	146.308338	-39.153199
16/06/2011 11:24	146.309962	-39.152952
16/06/2011 11:44	146.309877	-39.152589
16/06/2011 12:04	146.309663	-39.152516
16/06/2011 12:19	146.309508	-39.152532
16/06/2011 12:34	146.310639	-39.15274
16/06/2011 12:49	146.309617	-39.152658
16/06/2011 13:04	146.309548	-39.152772
16/06/2011 13:19	146.309626	-39.152631
16/06/2011 13:34	146.309348	-39.152775
16/06/2011 13:49	146.309506	-39.152678
16/06/2011 14:04	146.309531	-39.152452
16/06/2011 14:19	146.309133	-39.152351
16/06/2011 14:34	146.309736	-39.152388
16/06/2011 15:19	146.309691	-39.152513
16/06/2011 15:34	146.309752	-39.152501
16/06/2011 15:49	146.310047	-39.152328
16/06/2011 16:04	146.309944	-39.152156
16/06/2011 16:19	146.309778	-39.152433
16/06/2011 16:34	146.309793	-39.152517
16/06/2011 16:49	146.309849	-39.152472
16/06/2011 17:04	146.309669	-39.152508
16/06/2011 17:19	146.30991	-39.152376
16/06/2011 17:34	146.309355	-39.152234
16/06/2011 17:49	146.309719	-39.152406
16/06/2011 18:04	146.309313	-39.152224
16/06/2011 18:44	146.309162	-39.151665
16/06/2011 18:59	146.307576	-39.151352
23/06/2011 06:15	148.136625	-38.605465
23/06/2011 06:30	148.14611	-38.597183
23/06/2011 06:55	148.14454	-38.596089
23/06/2011 07:10	148.144259	-38.596557
23/06/2011 07:25	148.144535	-38.596378
23/06/2011 07:40	148.139726	-38.593726
23/06/2011 07:55	148.143847	-38.596256
23/06/2011 08:15	148.144469	-38.596419
23/06/2011 08:30	148.144482	-38.596186
23/06/2011 08:45	148.144462	-38.596466
23/06/2011 09:00	148.144398	-38.596549
23/06/2011 09:15	148.145151	-38.595606
23/06/2011 09:30	148.144038	-38.596694
23/06/2011 09:45	148.145017	-38.595823
23/06/2011 10:25	148.14335	-38.596873
23/06/2011 10:40	148.144819	-38.596433
23/06/2011 11:05	148.144442	-38.596353
23/06/2011 11:20	148.144935	-38.596529
23/06/2011 11:35	148.14233	-38.595162
23/06/2011 12:00	148.144091	-38.596448
23/06/2011 12:15	148.144438	-38.596565
23/06/2011 12:35	148.143587	-38.596667
23/06/2011 12:50	148.144616	-38.596572
23/06/2011 13:05	148.144126	-38.59638
23/06/2011 13:20	148.144468	-38.596258
23/06/2011 13:35	148.1446	-38.596594
23/06/2011 13:55	148.144588	-38.59639
23/06/2011 14:10	148.144822	-38.595926
23/06/2011 14:25	148.144425	-38.596403
23/06/2011 14:45	148.144389	-38.59627
23/06/2011 15:05	148.144169	-38.596327
23/06/2011 15:30	148.144562	-38.596111
23/06/2011 16:35	148.144446	-38.596539
23/06/2011 16:55	148.144489	-38.59637
23/06/2011 17:10	148.144311	-38.596631
23/06/2011 17:30	148.144434	-38.596162
23/06/2011 18:00	148.144408	-38.597544
23/06/2011 18:15	148.144262	-38.596915
23/06/2011 18:35	148.145092	-38.595647
23/06/2011 19:10	148.144111	-38.596527
23/06/2011 19:25	148.144232	-38.596685
23/06/2011 20:05	148.130634	-38.599777
23/06/2011 20:20	148.13992	-38.608521
23/06/2011 20:45	148.145736	-38.597256
23/06/2011 21:28	148.146135	-38.593085
23/06/2011 22:40	148.145551	-38.596604
23/06/2011 23:26	148.145795	-38.595994
23/06/2011 23:46	148.151171	-38.593201
24/06/2011 00:51	148.144527	-38.596306
24/06/2011 01:06	148.145087	-38.596039
24/06/2011 01:21	148.144103	-38.596371
24/06/2011 01:36	148.147137	-38.59664
24/06/2011 02:12	148.143652	-38.596045
24/06/2011 02:27	148.146243	-38.596142
24/06/2011 02:42	148.143532	-38.596232
24/06/2011 02:57	148.144113	-38.596423
24/06/2011 03:12	148.144361	-38.596359
24/06/2011 03:27	148.144319	-38.596493
24/06/2011 03:42	148.146234	-38.596472
24/06/2011 03:57	148.143054	-38.596139
24/06/2011 04:12	148.140183	-38.596083
24/06/2011 04:27	148.143152	-38.596095
24/06/2011 04:42	148.144587	-38.59624
24/06/2011 04:57	148.142981	-38.59635
24/06/2011 05:44	148.145738	-38.596434
24/06/2011 05:59	148.14535	-38.596307
24/06/2011 06:15	148.145243	-38.596749
24/06/2011 07:54	148.144608	-38.596166
24/06/2011 08:36	148.144202	-38.595721
24/06/2011 08:51	148.14561	-38.595358
24/06/2011 09:18	148.143996	-38.594639
24/06/2011 10:11	148.144377	-38.596635
24/06/2011 10:38	148.143261	-38.594477
24/06/2011 11:47	148.14517	-38.59667
24/06/2011 12:02	148.143862	-38.596347
24/06/2011 12:17	148.144223	-38.596388
24/06/2011 12:32	148.144104	-38.596556
24/06/2011 12:49	148.144269	-38.596492
24/06/2011 13:09	148.144106	-38.596225
24/06/2011 13:24	148.145182	-38.597046
24/06/2011 13:39	148.14475	-38.596612
24/06/2011 13:54	148.145792	-38.596408
24/06/2011 14:14	148.143547	-38.596456
24/06/2011 14:29	148.14467	-38.596161
24/06/2011 14:49	148.143728	-38.59662
24/06/2011 15:04	148.144094	-38.596538
24/06/2011 15:19	148.144247	-38.596084
24/06/2011 15:39	148.14297	-38.595959
24/06/2011 15:59	148.144756	-38.596559
24/06/2011 16:14	148.143796	-38.596151
24/06/2011 16:29	148.144239	-38.596242
24/06/2011 16:59	148.144262	-38.596033
24/06/2011 17:14	148.144164	-38.596481
24/06/2011 18:17	148.144502	-38.597425
24/06/2011 18:32	148.14465	-38.596116
24/06/2011 18:54	148.146402	-38.595983
24/06/2011 21:46	148.144619	-38.59633
24/06/2011 22:01	148.144563	-38.596822
24/06/2011 22:16	148.144633	-38.595994
24/06/2011 22:31	148.142628	-38.599004
24/06/2011 23:10	148.144294	-38.596872
24/06/2011 23:25	148.14424	-38.596031
24/06/2011 23:40	148.144813	-38.596394
24/06/2011 23:55	148.143979	-38.596326
25/06/2011 00:10	148.14435	-38.596225
25/06/2011 00:30	148.147602	-38.596626
25/06/2011 01:36	148.144264	-38.596305
25/06/2011 01:51	148.143517	-38.596503
25/06/2011 02:06	148.143834	-38.596061
25/06/2011 02:21	148.14417	-38.596017
25/06/2011 02:36	148.156927	-38.596653
25/06/2011 02:51	148.144715	-38.596549
25/06/2011 03:12	148.142422	-38.596307
25/06/2011 03:32	148.144903	-38.596585
25/06/2011 03:47	148.144384	-38.596384
25/06/2011 04:02	148.146421	-38.597101
25/06/2011 04:17	148.143865	-38.597041
25/06/2011 04:32	148.142622	-38.594686
25/06/2011 04:47	148.143422	-38.602591
25/06/2011 05:07	148.144461	-38.596083
25/06/2011 05:22	148.144207	-38.59651
25/06/2011 05:37	148.145003	-38.595314
25/06/2011 05:52	148.144101	-38.596225
25/06/2011 06:12	148.144542	-38.59644
25/06/2011 06:37	148.144836	-38.595644
25/06/2011 06:57	148.146036	-38.598415
27/06/2011 20:40	148.144851	-38.595213
27/06/2011 20:55	148.143662	-38.598657
27/06/2011 21:10	148.143122	-38.597023
27/06/2011 21:25	148.144194	-38.596088
27/06/2011 21:40	148.14388	-38.596936
27/06/2011 22:00	148.14535	-38.5952
27/06/2011 22:20	148.14369	-38.596764
27/06/2011 22:40	148.14361	-38.596241
27/06/2011 22:55	148.143199	-38.596027
27/06/2011 23:10	148.143882	-38.595906
27/06/2011 23:25	148.144052	-38.596761
27/06/2011 23:45	148.14416	-38.596011
28/06/2011 00:05	148.144894	-38.596382
28/06/2011 00:20	148.144365	-38.596518
28/06/2011 00:50	148.143114	-38.595759
28/06/2011 01:05	148.144733	-38.596523
28/06/2011 01:20	148.144144	-38.596074
28/06/2011 01:35	148.150534	-38.597103
28/06/2011 01:50	148.144588	-38.596412
28/06/2011 02:05	148.143229	-38.59613
28/06/2011 02:20	148.142565	-38.596171
28/06/2011 02:35	148.144351	-38.596275
28/06/2011 02:50	148.138473	-38.59325
28/06/2011 03:05	148.144164	-38.596178
28/06/2011 03:20	148.14227	-38.596486
28/06/2011 03:35	148.144758	-38.596605
28/06/2011 03:50	148.144618	-38.596519
28/06/2011 04:05	148.145231	-38.5964
28/06/2011 04:20	148.144372	-38.595184
28/06/2011 04:35	148.143851	-38.583934
28/06/2011 04:50	148.142033	-38.595715
28/06/2011 06:16	148.143665	-38.59668
28/06/2011 06:37	148.144433	-38.595988
28/06/2011 07:52	148.144724	-38.596265
28/06/2011 08:13	148.144516	-38.596568
28/06/2011 12:43	148.14396	-38.596442
28/06/2011 13:09	148.144754	-38.595538
28/06/2011 13:32	148.144584	-38.596288
28/06/2011 14:42	148.144543	-38.596214
28/06/2011 14:57	148.147633	-38.59442
28/06/2011 16:35	148.144485	-38.595797
28/06/2011 16:57	148.143521	-38.595937
28/06/2011 17:12	148.144239	-38.596421
28/06/2011 18:11	148.137929	-38.591539
28/06/2011 18:26	148.145054	-38.59661
28/06/2011 18:41	148.145772	-38.595029
28/06/2011 18:56	148.144435	-38.596476
28/06/2011 19:11	148.144114	-38.596354
28/06/2011 19:26	148.145313	-38.59662
28/06/2011 19:46	148.141446	-38.598578
28/06/2011 20:00	148.142734	-38.596462
28/06/2011 20:18	148.141307	-38.594795
28/06/2011 22:21	148.14395	-38.596443
28/06/2011 22:36	148.142814	-38.596902
28/06/2011 22:51	148.143058	-38.594962
28/06/2011 23:11	148.145088	-38.597367
28/06/2011 23:31	148.144403	-38.596468
28/06/2011 23:46	148.143646	-38.596383
29/06/2011 00:01	148.144751	-38.596803
29/06/2011 00:16	148.144261	-38.596551
29/06/2011 00:56	148.144484	-38.5963
29/06/2011 01:11	148.144772	-38.596721
29/06/2011 01:26	148.144401	-38.596671
29/06/2011 01:41	148.143817	-38.596434
29/06/2011 02:11	148.144581	-38.596657
29/06/2011 02:26	148.139524	-38.59632
29/06/2011 02:41	148.138631	-38.596412
29/06/2011 02:56	148.13783	-38.596754
29/06/2011 03:11	148.148803	-38.596133
29/06/2011 03:41	148.14412	-38.596445
29/06/2011 04:01	148.145442	-38.596676
29/06/2011 04:21	148.145124	-38.596674
29/06/2011 04:36	148.144147	-38.596631
29/06/2011 04:51	148.144362	-38.596057
29/06/2011 05:06	148.144457	-38.595429
29/06/2011 05:21	148.144072	-38.596322
29/06/2011 05:41	148.143566	-38.599424
29/06/2011 06:01	148.135327	-38.592501
29/06/2011 06:16	148.145763	-38.597103
29/06/2011 06:36	148.158917	-38.604423
29/06/2011 07:14	148.144854	-38.595901
29/06/2011 08:59	148.143826	-38.594328
29/06/2011 11:30	148.143681	-38.596659
29/06/2011 12:24	148.144783	-38.597275
29/06/2011 14:07	148.144425	-38.596509
29/06/2011 15:58	148.146212	-38.596003
29/06/2011 16:21	148.144366	-38.597145
29/06/2011 16:36	148.144491	-38.596185
29/06/2011 18:44	148.144713	-38.595878
29/06/2011 19:04	148.144108	-38.596944
29/06/2011 19:19	148.144372	-38.596433
29/06/2011 19:34	148.143472	-38.596139
29/06/2011 19:49	148.14308	-38.59926
29/06/2011 20:14	148.145904	-38.597078
29/06/2011 20:29	148.14774	-38.592217
29/06/2011 20:44	148.14409	-38.596521
29/06/2011 20:59	148.144874	-38.596283
29/06/2011 21:14	148.144376	-38.596369
29/06/2011 21:29	148.143605	-38.596803
29/06/2011 21:44	148.144524	-38.597243
29/06/2011 21:59	148.1435	-38.596847
29/06/2011 22:19	148.146744	-38.595687
29/06/2011 22:34	148.143946	-38.596427
29/06/2011 22:49	148.140723	-38.599833
29/06/2011 23:09	148.138951	-38.593348
29/06/2011 23:24	148.145327	-38.596781
29/06/2011 23:39	148.144312	-38.59639
29/06/2011 23:54	148.144433	-38.596432
30/06/2011 00:09	148.143974	-38.596708
30/06/2011 00:24	148.147176	-38.596025
30/06/2011 00:39	148.144957	-38.596955
30/06/2011 00:54	148.150989	-38.596681
30/06/2011 01:09	148.144562	-38.596356
30/06/2011 01:24	148.144451	-38.596187
30/06/2011 01:39	148.14454	-38.596568
30/06/2011 02:44	148.149646	-38.596085
30/06/2011 02:59	148.134249	-38.596395
30/06/2011 03:29	148.146776	-38.596233
30/06/2011 03:44	148.144175	-38.596327
30/06/2011 03:59	148.14148	-38.59495
30/06/2011 04:34	148.144295	-38.595724
30/06/2011 04:49	148.144397	-38.59656
30/06/2011 05:04	148.144045	-38.596705
30/06/2011 05:19	148.146848	-38.584268
30/06/2011 05:34	148.14178	-38.594249
30/06/2011 06:04	148.144237	-38.596792
30/06/2011 06:19	148.143919	-38.597202
30/06/2011 06:34	148.144293	-38.596208
30/06/2011 07:09	148.143662	-38.598106
30/06/2011 07:39	148.14427	-38.596437
30/06/2011 07:54	148.141902	-38.597248
30/06/2011 08:09	148.144401	-38.596424
30/06/2011 08:24	148.144014	-38.595968
30/06/2011 08:39	148.14567	-38.596336
30/06/2011 08:54	148.144428	-38.596289
30/06/2011 09:26	148.146186	-38.594432
30/06/2011 10:41	148.144486	-38.596129
30/06/2011 11:34	148.145977	-38.595908
30/06/2011 11:51	148.145269	-38.597138
30/06/2011 12:59	148.135729	-38.598127
30/06/2011 14:32	148.146451	-38.596464
30/06/2011 15:59	148.144356	-38.596161
30/06/2011 16:14	148.144334	-38.594964
30/06/2011 17:02	148.145116	-38.595692
30/06/2011 17:51	148.146339	-38.596103
30/06/2011 18:16	148.144416	-38.596409
30/06/2011 18:37	148.144769	-38.596078
30/06/2011 19:19	148.145602	-38.596893
30/06/2011 19:39	148.144543	-38.599
30/06/2011 20:54	148.134678	-38.608655
30/06/2011 21:20	148.144296	-38.596579
30/06/2011 21:35	148.14395	-38.596882
30/06/2011 21:50	148.142924	-38.596742
30/06/2011 22:10	148.143938	-38.597152
30/06/2011 22:32	148.145126	-38.596457
30/06/2011 22:47	148.143656	-38.596389
30/06/2011 23:02	148.143695	-38.596108
30/06/2011 23:22	148.143635	-38.596102
30/06/2011 23:37	148.144376	-38.59665
01/07/2011 00:07	148.14446	-38.596401
01/07/2011 00:22	148.144467	-38.596455
01/07/2011 00:37	148.144139	-38.595961
01/07/2011 00:52	148.143552	-38.595752
01/07/2011 01:07	148.144	-38.596278
01/07/2011 01:22	148.156085	-38.597822
01/07/2011 01:52	148.143707	-38.596107
01/07/2011 02:07	148.142986	-38.596376
01/07/2011 02:22	148.12797	-38.5906
01/07/2011 02:37	148.143147	-38.595981
01/07/2011 02:52	148.147455	-38.596129
01/07/2011 03:07	148.143865	-38.596356
01/07/2011 03:22	148.144791	-38.596563
01/07/2011 03:37	148.145737	-38.596103
01/07/2011 03:52	148.144063	-38.59636
01/07/2011 04:07	148.143619	-38.595415
01/07/2011 04:22	148.144277	-38.596263
01/07/2011 04:37	148.141678	-38.60137
01/07/2011 04:52	148.140498	-38.594719
01/07/2011 05:07	148.142227	-38.599527
01/07/2011 05:22	148.143475	-38.597512
01/07/2011 05:37	148.144168	-38.59769
01/07/2011 05:52	148.143534	-38.594943
01/07/2011 06:07	148.144421	-38.596487
01/07/2011 06:22	148.14358	-38.596954
01/07/2011 06:57	148.142793	-38.599695
01/07/2011 07:22	148.143108	-38.596535
01/07/2011 07:37	148.142855	-38.598228
01/07/2011 07:52	148.14447	-38.596527
01/07/2011 08:07	148.14492	-38.598637
01/07/2011 08:22	148.14512	-38.59645
01/07/2011 08:37	148.144434	-38.596256
01/07/2011 08:52	148.144596	-38.596707
01/07/2011 09:07	148.146074	-38.594977
01/07/2011 09:32	148.144558	-38.596304
01/07/2011 11:29	148.144828	-38.597322
01/07/2011 11:45	148.142985	-38.596212
01/07/2011 14:58	148.104902	-38.593018
01/07/2011 15:41	148.105825	-38.593823
01/07/2011 19:50	148.106855	-38.591434
01/07/2011 22:25	148.134961	-38.595203
01/07/2011 23:05	148.144276	-38.596458
01/07/2011 23:20	148.1442	-38.596053
01/07/2011 23:35	148.144187	-38.596456
01/07/2011 23:50	148.143677	-38.596146
02/07/2011 00:32	148.143927	-38.59605
02/07/2011 00:47	148.144695	-38.596993
02/07/2011 01:02	148.14462	-38.596393
02/07/2011 01:17	148.145795	-38.596337
02/07/2011 01:32	148.142222	-38.596223
02/07/2011 01:47	148.144141	-38.596306
02/07/2011 02:02	148.143808	-38.596354
02/07/2011 02:17	148.146054	-38.596385
02/07/2011 02:47	148.13666	-38.596421
02/07/2011 03:02	148.151299	-38.596505
02/07/2011 03:17	148.137294	-38.596093
02/07/2011 03:32	148.144169	-38.596366
02/07/2011 03:47	148.14546	-38.59705
02/07/2011 04:02	148.144884	-38.59716
02/07/2011 04:17	148.146046	-38.600734
02/07/2011 04:37	148.144694	-38.595132
02/07/2011 04:52	148.145538	-38.597343
02/07/2011 05:45	148.142544	-38.59559
02/07/2011 06:30	148.144722	-38.596186
02/07/2011 06:45	148.1446	-38.595969
02/07/2011 07:05	148.14484	-38.596715
02/07/2011 07:20	148.144561	-38.596495
02/07/2011 07:35	148.145013	-38.595985
02/07/2011 07:50	148.144326	-38.596279
02/07/2011 08:05	148.144886	-38.596326
02/07/2011 08:20	148.144455	-38.596109
02/07/2011 09:21	148.14454	-38.596209
02/07/2011 09:36	148.144508	-38.596587
02/07/2011 10:35	148.144963	-38.597989
02/07/2011 14:34	148.102565	-38.595166
02/07/2011 21:07	148.106336	-38.59304
02/07/2011 22:49	148.140631	-38.594594
02/07/2011 23:19	148.142924	-38.594891
02/07/2011 23:34	148.144133	-38.59674
03/07/2011 00:17	148.144504	-38.596157
03/07/2011 00:32	148.144907	-38.596663
03/07/2011 00:47	148.144019	-38.596241
03/07/2011 01:02	148.147729	-38.597024
03/07/2011 01:17	148.143584	-38.596059
03/07/2011 01:32	148.143752	-38.596282
03/07/2011 01:47	148.143918	-38.596381
03/07/2011 02:02	148.144219	-38.59632
03/07/2011 02:17	148.143975	-38.596353
03/07/2011 02:32	148.144524	-38.59661
03/07/2011 02:52	148.144062	-38.596121
03/07/2011 03:07	148.144435	-38.596304
03/07/2011 03:22	148.1444	-38.596426
03/07/2011 03:37	148.144434	-38.596247
03/07/2011 03:52	148.145439	-38.596645
03/07/2011 04:07	148.144708	-38.596249
03/07/2011 04:22	148.14565	-38.596715
03/07/2011 04:37	148.143593	-38.594601
03/07/2011 04:52	148.144017	-38.596213
03/07/2011 05:12	148.144538	-38.598844
03/07/2011 05:27	148.145253	-38.597103
03/07/2011 05:42	148.142859	-38.595884
03/07/2011 10:13	148.103797	-38.594215
03/07/2011 14:28	148.105808	-38.593043
03/07/2011 14:48	148.105673	-38.59294
04/07/2011 03:21	148.091119	-38.608964
04/07/2011 04:24	148.096462	-38.616432
04/07/2011 04:52	148.101666	-38.616264
04/07/2011 07:04	148.150823	-38.596198
04/07/2011 07:49	148.139733	-38.591828
04/07/2011 10:51	148.105138	-38.59282
04/07/2011 11:07	148.105624	-38.593094
04/07/2011 14:12	148.105678	-38.593095
04/07/2011 17:18	148.106075	-38.592756
04/07/2011 20:12	148.11007	-38.589712
04/07/2011 20:57	148.111731	-38.589226
04/07/2011 21:17	148.108353	-38.592098
05/07/2011 01:26	148.104357	-38.593281
05/07/2011 07:42	148.10702	-38.592112
05/07/2011 11:44	148.110544	-38.587413
05/07/2011 13:52	148.10847	-38.589533
05/07/2011 14:12	148.107162	-38.590501
05/07/2011 14:27	148.106936	-38.591325
05/07/2011 14:53	148.107815	-38.590574
05/07/2011 15:59	148.107813	-38.590628
05/07/2011 16:50	148.106302	-38.59231
05/07/2011 19:42	148.088672	-38.603415
05/07/2011 20:47	148.085397	-38.608974
05/07/2011 22:02	148.049126	-38.619303
05/07/2011 23:44	147.985608	-38.628256
06/07/2011 00:47	147.932502	-38.634759
06/07/2011 01:08	147.924768	-38.638529
06/07/2011 04:53	147.804864	-38.702708
06/07/2011 05:08	147.804847	-38.704505
06/07/2011 06:13	147.774619	-38.708933
06/07/2011 06:33	147.765995	-38.712266
06/07/2011 06:48	147.759632	-38.713987
06/07/2011 07:03	147.752266	-38.713742
06/07/2011 07:23	147.746043	-38.717793
06/07/2011 08:03	147.73504	-38.722095
06/07/2011 08:43	147.730853	-38.727085
06/07/2011 08:58	147.728236	-38.727373
06/07/2011 09:18	147.72043	-38.728802
06/07/2011 10:08	147.697842	-38.721686
06/07/2011 11:23	147.653982	-38.714925
06/07/2011 12:03	147.635462	-38.724767
06/07/2011 13:08	147.5873	-38.736646
06/07/2011 13:23	147.573268	-38.739642
06/07/2011 13:48	147.55033	-38.746422
06/07/2011 14:13	147.52827	-38.754305
06/07/2011 14:28	147.515057	-38.759595
06/07/2011 16:29	147.417762	-38.813777
06/07/2011 17:09	147.386824	-38.830146
06/07/2011 17:59	147.347269	-38.847907
06/07/2011 18:14	147.335138	-38.85276
06/07/2011 19:29	147.278877	-38.867363
06/07/2011 20:34	147.234007	-38.871099
06/07/2011 20:54	147.221831	-38.873012
06/07/2011 21:36	147.197674	-38.875769
06/07/2011 21:51	147.189611	-38.878388
06/07/2011 22:11	147.179268	-38.882694
06/07/2011 23:23	147.151705	-38.893725
07/07/2011 00:08	147.126104	-38.914616
07/07/2011 00:36	147.112288	-38.922943
07/07/2011 01:28	147.087952	-38.938397
07/07/2011 02:11	147.060093	-38.955009
07/07/2011 06:20	146.87375	-39.026815
07/07/2011 07:51	146.812136	-39.032416
07/07/2011 08:06	146.79999	-39.032055
07/07/2011 08:56	146.76648	-39.035614
07/07/2011 09:16	146.74948	-39.040287
07/07/2011 09:31	146.739683	-39.043574
07/07/2011 09:51	146.725376	-39.050566
07/07/2011 10:11	146.710106	-39.052731
07/07/2011 16:16	146.308301	-39.151664
07/07/2011 16:31	146.308234	-39.151622
07/07/2011 16:46	146.308602	-39.151724
07/07/2011 17:01	146.309089	-39.152368
07/07/2011 17:17	146.309103	-39.151934
07/07/2011 17:32	146.309061	-39.151912
07/07/2011 17:47	146.309098	-39.152333
07/07/2011 18:02	146.309239	-39.152491
07/07/2011 18:17	146.309179	-39.152607
07/07/2011 18:32	146.309105	-39.152399
07/07/2011 18:47	146.309186	-39.152428
07/07/2011 19:02	146.308981	-39.152426
