# Supplementary material for: Use of Anthropogenic Sea Floor Structures by Australian Fur Seals: Potential Positive Ecological Impacts of Marine Industrial Development?
Source: PLoS One. 2015 Jul 1;10(7):e0130581. doi: 10.1371/journal.pone.0130581 (PMC4488539; doi:10.1371/journal.pone.0130581)
Supplement: S1 File — (ZIP) [file pone.0130581.s001.zip › S1GPS Tracks/Seal4-full.csv]

DateTime	Longitude	Latitude
1/05/2007 18:44	146.301788	-39.153883
1/05/2007 18:59	146.294771	-39.156134
1/05/2007 19:45	146.265031	-39.169797
1/05/2007 20:00	146.257858	-39.171825
1/05/2007 20:15	146.248371	-39.175985
1/05/2007 20:30	146.236482	-39.179864
1/05/2007 20:45	146.220323	-39.185416
1/05/2007 21:00	146.205347	-39.189788
1/05/2007 21:32	146.170086	-39.198957
1/05/2007 21:47	146.159219	-39.202031
1/05/2007 22:17	146.129921	-39.209292
1/05/2007 22:32	146.11332	-39.21432
1/05/2007 22:47	146.101044	-39.219692
1/05/2007 23:07	146.084536	-39.225266
1/05/2007 23:22	146.079306	-39.228019
1/05/2007 23:37	146.074585	-39.230721
1/05/2007 23:56	146.055687	-39.234457
2/05/2007 0:11	146.042911	-39.235466
2/05/2007 0:26	146.032804	-39.237922
2/05/2007 0:41	146.021411	-39.240174
2/05/2007 0:56	146.01513	-39.242239
2/05/2007 1:30	145.990237	-39.246826
2/05/2007 2:04	145.963394	-39.248492
2/05/2007 2:19	145.953793	-39.250155
2/05/2007 2:35	145.939386	-39.252266
2/05/2007 2:50	145.934153	-39.252728
2/05/2007 3:07	145.925742	-39.254084
2/05/2007 3:58	145.89798	-39.256329
2/05/2007 4:32	145.877709	-39.257361
2/05/2007 4:47	145.874893	-39.257398
2/05/2007 5:05	145.872059	-39.251315
2/05/2007 5:20	145.868879	-39.24545
2/05/2007 5:40	145.860681	-39.237616
2/05/2007 5:58	145.859785	-39.229799
2/05/2007 6:17	145.851406	-39.221276
2/05/2007 6:32	145.847543	-39.2145
2/05/2007 6:47	145.84312	-39.208028
2/05/2007 7:03	145.832327	-39.200298
2/05/2007 7:20	145.824877	-39.193805
2/05/2007 7:35	145.816004	-39.189196
2/05/2007 7:52	145.809339	-39.185859
2/05/2007 8:07	145.803808	-39.183546
2/05/2007 9:33	145.810212	-39.173736
2/05/2007 10:07	145.814477	-39.175684
2/05/2007 10:22	145.814219	-39.173215
2/05/2007 10:36	145.813692	-39.173181
2/05/2007 10:52	145.81195	-39.17089
2/05/2007 11:22	145.809425	-39.16341
2/05/2007 11:52	145.798098	-39.151565
2/05/2007 12:09	145.788966	-39.144455
2/05/2007 12:24	145.787668	-39.144335
2/05/2007 13:10	145.773382	-39.135479
2/05/2007 13:25	145.767475	-39.130906
2/05/2007 13:56	145.76594	-39.132234
2/05/2007 14:47	145.748648	-39.126091
2/05/2007 15:21	145.734818	-39.113845
2/05/2007 15:36	145.729855	-39.110138
2/05/2007 15:53	145.722771	-39.102041
2/05/2007 16:08	145.71694	-39.097182
2/05/2007 16:43	145.702134	-39.082252
2/05/2007 16:58	145.695066	-39.077917
2/05/2007 17:15	145.686342	-39.071625
2/05/2007 17:33	145.678992	-39.064737
2/05/2007 18:07	145.666543	-39.058104
2/05/2007 18:23	145.660271	-39.055685
2/05/2007 18:54	145.647054	-39.053998
2/05/2007 19:09	145.646309	-39.052351
2/05/2007 19:40	145.655165	-39.047765
2/05/2007 20:27	145.667353	-39.045063
2/05/2007 20:43	145.664798	-39.037771
2/05/2007 21:35	145.659149	-39.012204
2/05/2007 21:50	145.654223	-39.006628
2/05/2007 22:05	145.65044	-39.001543
2/05/2007 22:25	145.644028	-38.993823
2/05/2007 22:43	145.641387	-38.988218
2/05/2007 22:57	145.640875	-38.985625
2/05/2007 23:16	145.638837	-38.977534
2/05/2007 23:33	145.645265	-38.972002
2/05/2007 23:51	145.641467	-38.970567
3/05/2007 0:23	145.648619	-38.963177
3/05/2007 0:41	145.647837	-38.96024
3/05/2007 0:56	145.646034	-38.957123
3/05/2007 1:30	145.653387	-38.954418
3/05/2007 1:47	145.655704	-38.947934
3/05/2007 2:01	145.656454	-38.94381
3/05/2007 2:17	145.650686	-38.940109
3/05/2007 2:36	145.644191	-38.935525
3/05/2007 2:51	145.638272	-38.931836
3/05/2007 3:52	145.638386	-38.939986
3/05/2007 4:07	145.658479	-38.948472
3/05/2007 4:25	145.679367	-38.955123
3/05/2007 4:59	145.703801	-38.960885
3/05/2007 5:36	145.719428	-38.969799
3/05/2007 5:52	145.7236	-38.967404
3/05/2007 6:10	145.728351	-38.967722
3/05/2007 6:25	145.722887	-38.968167
3/05/2007 6:40	145.725695	-38.970746
3/05/2007 6:59	145.726806	-38.971366
3/05/2007 7:18	145.717197	-38.973513
3/05/2007 7:53	145.717074	-38.985202
3/05/2007 8:57	145.810408	-39.021924
3/05/2007 9:13	145.839903	-39.030433
3/05/2007 9:44	145.889752	-39.048615
3/05/2007 9:59	145.911394	-39.05918
3/05/2007 10:30	145.963618	-39.082593
3/05/2007 10:45	145.988073	-39.09383
3/05/2007 11:33	146.071379	-39.117759
3/05/2007 12:04	146.128216	-39.124789
3/05/2007 12:38	146.189318	-39.12824
3/05/2007 13:41	146.294852	-39.146515
3/05/2007 13:57	146.30732	-39.151349
