# Supplementary material for: Use of Anthropogenic Sea Floor Structures by Australian Fur Seals: Potential Positive Ecological Impacts of Marine Industrial Development?
Source: PLoS One. 2015 Jul 1;10(7):e0130581. doi: 10.1371/journal.pone.0130581 (PMC4488539; doi:10.1371/journal.pone.0130581)
Supplement: S1 File — (ZIP) [file pone.0130581.s001.zip › S1GPS Tracks/Seal5-full.csv]

DateTime	Longitude	Latitude
16/07/2007 18:54	146.307779	-39.151443
16/07/2007 19:26	146.291689	-39.163576
16/07/2007 19:58	146.279713	-39.191216
16/07/2007 20:29	146.264758	-39.220912
16/07/2007 22:42	146.194356	-39.34972
16/07/2007 23:14	146.178188	-39.380673
16/07/2007 23:29	146.168714	-39.396855
16/07/2007 23:47	146.158666	-39.41785
17/07/2007 0:05	146.148203	-39.43448
17/07/2007 0:22	146.141514	-39.448067
17/07/2007 0:42	146.132128	-39.465796
17/07/2007 1:40	146.103744	-39.512376
17/07/2007 2:37	146.082304	-39.556245
17/07/2007 3:50	146.087812	-39.617865
17/07/2007 4:43	146.027274	-39.643959
17/07/2007 5:01	146.024015	-39.65222
17/07/2007 6:27	145.986936	-39.698555
17/07/2007 6:42	145.987903	-39.70141
17/07/2007 7:33	145.959062	-39.725666
17/07/2007 9:19	145.92063	-39.763139
17/07/2007 9:54	145.898865	-39.781355
17/07/2007 10:10	145.891748	-39.7905
17/07/2007 10:44	145.875506	-39.817595
17/07/2007 10:59	145.868304	-39.806119
17/07/2007 11:33	145.85635	-39.820664
17/07/2007 11:54	145.845937	-39.827879
17/07/2007 12:09	145.842492	-39.829802
17/07/2007 12:24	145.830087	-39.840218
17/07/2007 12:39	145.831931	-39.839699
17/07/2007 13:10	145.804077	-39.850117
17/07/2007 14:14	145.759482	-39.867686
17/07/2007 14:29	145.756381	-39.869892
17/07/2007 15:01	145.735886	-39.87775
17/07/2007 15:17	145.722543	-39.881593
17/07/2007 15:52	145.69506	-39.888034
17/07/2007 16:09	145.685092	-39.889849
17/07/2007 17:15	145.629084	-39.90834
17/07/2007 17:31	145.622719	-39.910491
17/07/2007 17:46	145.619638	-39.910505
17/07/2007 18:04	145.607028	-39.914353
17/07/2007 18:51	145.567496	-39.927431
17/07/2007 19:06	145.558652	-39.931665
17/07/2007 19:22	145.553771	-39.933834
17/07/2007 20:17	145.516814	-39.952489
17/07/2007 20:32	145.506757	-39.95746
17/07/2007 20:52	145.49726	-39.96507
17/07/2007 21:49	145.46764	-39.986777
17/07/2007 22:30	145.450033	-39.995498
17/07/2007 23:01	145.438633	-40.003079
17/07/2007 23:19	145.44162	-40.003128
17/07/2007 23:37	145.433267	-40.003314
17/07/2007 23:54	145.43377	-40.006706
18/07/2007 0:41	145.441752	-40.019598
18/07/2007 0:59	145.442454	-40.009206
18/07/2007 1:35	145.448598	-39.991961
18/07/2007 1:51	145.443758	-39.979336
18/07/2007 2:25	145.437942	-39.968649
18/07/2007 2:43	145.425495	-39.966271
18/07/2007 2:59	145.417818	-39.962552
18/07/2007 3:14	145.405431	-39.958534
18/07/2007 3:33	145.404086	-39.949249
18/07/2007 4:08	145.390593	-39.938064
18/07/2007 4:25	145.381576	-39.931138
18/07/2007 5:14	145.353252	-39.91602
18/07/2007 5:47	145.348285	-39.906609
18/07/2007 6:03	145.344342	-39.901791
18/07/2007 6:20	145.337309	-39.899387
18/07/2007 6:38	145.332347	-39.897066
18/07/2007 6:53	145.331984	-39.890155
18/07/2007 7:08	145.331668	-39.887011
18/07/2007 7:23	145.330698	-39.884554
18/07/2007 7:39	145.330232	-39.882018
18/07/2007 8:25	145.330091	-39.873565
18/07/2007 8:40	145.32957	-39.873115
18/07/2007 8:55	145.328469	-39.871209
18/07/2007 9:10	145.327972	-39.870378
18/07/2007 9:25	145.327032	-39.867698
18/07/2007 9:40	145.328633	-39.866825
18/07/2007 10:10	145.328545	-39.865128
18/07/2007 10:25	145.328992	-39.864234
18/07/2007 11:18	145.330966	-39.858362
18/07/2007 11:33	145.331349	-39.857888
18/07/2007 13:07	145.32508	-39.852471
18/07/2007 13:23	145.326758	-39.85088
18/07/2007 13:38	145.331722	-39.856934
18/07/2007 14:23	145.338325	-39.841974
18/07/2007 14:38	145.335032	-39.841289
18/07/2007 15:09	145.34253	-39.83495
18/07/2007 15:24	145.348239	-39.831326
18/07/2007 15:41	145.353057	-39.82862
18/07/2007 16:52	145.371237	-39.830437
18/07/2007 17:11	145.377538	-39.825781
18/07/2007 17:26	145.377352	-39.821221
18/07/2007 17:41	145.378636	-39.817473
18/07/2007 17:56	145.375573	-39.815075
18/07/2007 18:11	145.380136	-39.811331
18/07/2007 18:26	145.37405	-39.80918
18/07/2007 18:42	145.374404	-39.805999
18/07/2007 18:57	145.371116	-39.80249
18/07/2007 19:12	145.372791	-39.801765
18/07/2007 19:29	145.37254	-39.805742
18/07/2007 20:19	145.389794	-39.804274
18/07/2007 20:56	145.407085	-39.79989
18/07/2007 21:15	145.417227	-39.797692
18/07/2007 21:34	145.417445	-39.789691
18/07/2007 22:41	145.372785	-39.790956
18/07/2007 23:12	145.38237	-39.793283
18/07/2007 23:28	145.388096	-39.792292
18/07/2007 23:43	145.363614	-39.784858
18/07/2007 23:58	145.395684	-39.792195
19/07/2007 0:13	145.393849	-39.790747
19/07/2007 0:28	145.395061	-39.794393
19/07/2007 1:19	145.396574	-39.781131
19/07/2007 1:35	145.392206	-39.777687
19/07/2007 1:50	145.39322	-39.778317
19/07/2007 2:08	145.376731	-39.780226
19/07/2007 2:40	145.360544	-39.7888
19/07/2007 3:00	145.35205	-39.784536
19/07/2007 3:17	145.345446	-39.791003
19/07/2007 3:33	145.350149	-39.796261
19/07/2007 3:50	145.35757	-39.801441
19/07/2007 4:26	145.377178	-39.79644
19/07/2007 5:18	145.409747	-39.788604
19/07/2007 5:33	145.415339	-39.786981
19/07/2007 5:50	145.413167	-39.785573
19/07/2007 6:26	145.424508	-39.771233
19/07/2007 6:45	145.412574	-39.769557
19/07/2007 7:02	145.407475	-39.764955
19/07/2007 7:20	145.417974	-39.760891
19/07/2007 7:39	145.430497	-39.76005
19/07/2007 8:14	145.455398	-39.753793
19/07/2007 8:29	145.469961	-39.749207
19/07/2007 8:44	145.483504	-39.745026
19/07/2007 8:59	145.495449	-39.737419
19/07/2007 9:31	145.518273	-39.723653
19/07/2007 9:46	145.530584	-39.717191
19/07/2007 10:17	145.540892	-39.706017
19/07/2007 10:32	145.550259	-39.703149
19/07/2007 10:48	145.553417	-39.699546
19/07/2007 11:24	145.556077	-39.700649
19/07/2007 11:42	145.555345	-39.703159
19/07/2007 11:59	145.558577	-39.698834
19/07/2007 12:18	145.550965	-39.699833
19/07/2007 12:37	145.550565	-39.706232
19/07/2007 13:15	145.553635	-39.708094
19/07/2007 13:53	145.550324	-39.699689
19/07/2007 14:11	145.544446	-39.697594
19/07/2007 14:28	145.540253	-39.69457
19/07/2007 14:46	145.535187	-39.693085
19/07/2007 15:02	145.539298	-39.689342
19/07/2007 15:39	145.547774	-39.688008
19/07/2007 16:16	145.546403	-39.703112
19/07/2007 16:35	145.550663	-39.705385
19/07/2007 16:53	145.54718	-39.706444
19/07/2007 17:45	145.557809	-39.706637
19/07/2007 18:02	145.553659	-39.70791
19/07/2007 18:17	145.550779	-39.704135
19/07/2007 18:32	145.55007	-39.702754
19/07/2007 18:47	145.551502	-39.700575
19/07/2007 19:02	145.552052	-39.698711
19/07/2007 19:19	145.552687	-39.695264
19/07/2007 19:34	145.553469	-39.693172
19/07/2007 19:49	145.56065	-39.689835
19/07/2007 20:04	145.571221	-39.68508
19/07/2007 20:20	145.579764	-39.680276
19/07/2007 20:38	145.590196	-39.67834
19/07/2007 20:54	145.601709	-39.674584
19/07/2007 21:15	145.615077	-39.670291
19/07/2007 21:32	145.633193	-39.67042
19/07/2007 21:53	145.644152	-39.66433
19/07/2007 22:09	145.647308	-39.664237
19/07/2007 22:24	145.645974	-39.663267
20/07/2007 0:18	145.720475	-39.638913
20/07/2007 0:51	145.729572	-39.632847
20/07/2007 1:06	145.738837	-39.627959
20/07/2007 1:25	145.748553	-39.616979
20/07/2007 1:44	145.762751	-39.611226
20/07/2007 1:59	145.771497	-39.6038
20/07/2007 2:18	145.786163	-39.59715
20/07/2007 2:37	145.803487	-39.592919
20/07/2007 2:52	145.818649	-39.586258
20/07/2007 3:12	145.840356	-39.575301
20/07/2007 3:31	145.853333	-39.567579
20/07/2007 3:47	145.867592	-39.559365
20/07/2007 4:23	145.896591	-39.545052
20/07/2007 4:37	145.909397	-39.539626
20/07/2007 4:55	145.925971	-39.528466
20/07/2007 5:11	145.940717	-39.519413
20/07/2007 6:16	146.018099	-39.464371
20/07/2007 6:33	146.039621	-39.450866
20/07/2007 6:48	146.05358	-39.438523
20/07/2007 7:23	146.083587	-39.403941
20/07/2007 7:39	146.096853	-39.387376
20/07/2007 8:29	146.134124	-39.339686
20/07/2007 8:45	146.145956	-39.323706
20/07/2007 9:00	146.15442	-39.313197
20/07/2007 9:32	146.182586	-39.284837
20/07/2007 9:47	146.203767	-39.276724
20/07/2007 11:25	146.28755	-39.178716
20/07/2007 12:13	146.30847	-39.15145
