# Supplementary material for: Use of Anthropogenic Sea Floor Structures by Australian Fur Seals: Potential Positive Ecological Impacts of Marine Industrial Development?
Source: PLoS One. 2015 Jul 1;10(7):e0130581. doi: 10.1371/journal.pone.0130581 (PMC4488539; doi:10.1371/journal.pone.0130581)
Supplement: S1 File — (ZIP) [file pone.0130581.s001.zip › S1GPS Tracks/Seal6-full.csv]

DateTime	Longitude	Latitude
11/05/2008 6:58	146.309106	-39.151685
11/05/2008 20:01	146.334612	-39.167037
11/05/2008 21:02	146.389043	-39.167708
11/05/2008 21:19	146.409835	-39.169392
11/05/2008 21:34	146.418637	-39.171579
11/05/2008 21:51	146.431808	-39.178996
11/05/2008 22:39	146.44867	-39.193219
11/05/2008 22:56	146.458897	-39.198685
11/05/2008 23:28	146.46999	-39.205267
12/05/2008 0:13	146.484911	-39.217528
12/05/2008 0:58	146.506516	-39.234157
12/05/2008 1:12	146.506365	-39.234462
12/05/2008 1:27	146.506223	-39.234657
12/05/2008 1:43	146.507383	-39.235369
12/05/2008 1:57	146.506473	-39.234319
12/05/2008 2:12	146.506575	-39.234558
12/05/2008 18:31	146.508326	-39.236867
12/05/2008 19:02	146.510381	-39.248063
12/05/2008 19:17	146.507922	-39.250151
12/05/2008 19:32	146.512496	-39.260437
12/05/2008 19:47	146.51662	-39.267346
12/05/2008 20:02	146.525359	-39.274238
12/05/2008 20:32	146.54444	-39.287734
12/05/2008 20:47	146.555952	-39.29603
12/05/2008 22:11	146.601258	-39.329561
12/05/2008 22:27	146.607076	-39.334913
12/05/2008 22:42	146.613461	-39.340926
12/05/2008 23:15	146.627525	-39.352966
12/05/2008 23:30	146.633631	-39.3557
13/05/2008 0:01	146.643621	-39.35601
13/05/2008 0:16	146.642893	-39.355425
13/05/2008 2:59	146.710031	-39.354327
13/05/2008 3:53	146.73013	-39.363499
13/05/2008 4:23	146.741129	-39.376869
13/05/2008 4:38	146.743526	-39.377107
13/05/2008 5:23	146.743805	-39.376519
13/05/2008 6:24	146.736291	-39.391326
13/05/2008 19:22	146.745478	-39.378549
13/05/2008 19:37	146.755005	-39.382083
13/05/2008 19:52	146.760539	-39.38868
13/05/2008 20:38	146.77294	-39.410349
13/05/2008 20:55	146.785524	-39.417598
13/05/2008 22:20	146.806772	-39.458231
13/05/2008 22:35	146.813072	-39.466176
13/05/2008 22:50	146.813954	-39.470912
13/05/2008 23:08	146.817522	-39.478937
13/05/2008 23:26	146.816146	-39.486783
13/05/2008 23:42	146.816541	-39.493087
14/05/2008 0:42	146.812381	-39.504068
14/05/2008 0:57	146.811713	-39.504716
14/05/2008 1:27	146.798213	-39.504614
14/05/2008 1:42	146.781235	-39.503172
14/05/2008 2:58	146.813404	-39.533888
14/05/2008 4:03	146.807045	-39.553739
14/05/2008 4:37	146.792832	-39.572715
14/05/2008 4:52	146.786018	-39.579413
14/05/2008 5:09	146.780897	-39.588937
14/05/2008 5:25	146.774272	-39.59615
14/05/2008 6:28	146.760444	-39.624834
14/05/2008 7:33	146.739533	-39.619149
14/05/2008 7:48	146.731949	-39.610003
14/05/2008 8:03	146.728104	-39.602723
14/05/2008 8:18	146.721351	-39.594902
14/05/2008 8:48	146.707455	-39.576507
14/05/2008 9:03	146.702817	-39.569272
14/05/2008 9:33	146.689582	-39.548184
14/05/2008 9:47	146.679966	-39.537575
14/05/2008 10:03	146.672275	-39.52787
14/05/2008 10:18	146.660283	-39.520714
14/05/2008 10:48	146.657193	-39.515549
14/05/2008 11:17	146.66109	-39.495468
14/05/2008 11:33	146.661026	-39.494941
14/05/2008 11:48	146.658151	-39.495778
14/05/2008 12:33	146.660681	-39.495352
14/05/2008 12:47	146.660925	-39.495157
14/05/2008 19:32	146.662723	-39.495356
14/05/2008 19:47	146.651792	-39.498785
14/05/2008 20:02	146.639873	-39.508761
14/05/2008 20:17	146.627379	-39.521867
14/05/2008 21:36	146.582549	-39.573816
14/05/2008 22:09	146.573284	-39.588968
14/05/2008 22:24	146.569974	-39.59574
14/05/2008 22:39	146.568174	-39.602955
14/05/2008 23:10	146.552834	-39.622595
14/05/2008 23:40	146.542996	-39.635739
14/05/2008 23:55	146.5437	-39.635493
15/05/2008 0:10	146.542729	-39.63712
15/05/2008 0:25	146.541751	-39.638546
15/05/2008 1:13	146.534376	-39.641742
15/05/2008 1:28	146.527364	-39.645379
15/05/2008 1:43	146.518213	-39.649058
15/05/2008 2:01	146.507805	-39.656882
15/05/2008 3:05	146.477381	-39.685011
15/05/2008 3:20	146.471015	-39.692625
15/05/2008 3:37	146.477633	-39.70309
15/05/2008 4:07	146.451136	-39.713551
15/05/2008 4:22	146.44395	-39.718788
15/05/2008 4:36	146.43749	-39.72684
15/05/2008 5:37	146.404118	-39.767824
15/05/2008 5:52	146.394218	-39.778972
15/05/2008 6:24	146.373452	-39.798574
15/05/2008 6:41	146.363103	-39.808837
15/05/2008 7:29	146.339734	-39.827659
15/05/2008 8:29	146.314872	-39.846378
15/05/2008 8:45	146.300736	-39.856854
15/05/2008 9:20	146.276384	-39.872601
15/05/2008 9:39	146.269062	-39.879282
15/05/2008 9:56	146.266615	-39.882099
15/05/2008 10:27	146.266239	-39.884498
15/05/2008 11:28	146.261413	-39.89595
15/05/2008 15:24	146.249633	-39.932461
15/05/2008 16:41	146.249031	-39.938186
15/05/2008 17:13	146.248407	-39.942203
15/05/2008 17:29	146.246657	-39.944258
15/05/2008 17:44	146.244771	-39.947512
15/05/2008 17:59	146.242888	-39.950236
15/05/2008 18:14	146.234633	-39.955848
15/05/2008 19:17	146.233865	-39.963583
15/05/2008 20:17	146.243361	-39.968633
15/05/2008 20:34	146.244386	-39.961443
15/05/2008 21:35	146.240657	-39.944405
15/05/2008 21:50	146.245978	-39.946584
15/05/2008 22:05	146.249483	-39.944897
15/05/2008 22:53	146.249843	-39.942236
15/05/2008 23:11	146.253775	-39.941731
15/05/2008 23:27	146.258436	-39.946641
15/05/2008 23:57	146.279476	-39.958107
16/05/2008 0:28	146.286167	-39.97809
16/05/2008 1:00	146.268237	-39.98116
16/05/2008 1:15	146.257685	-39.982352
16/05/2008 3:03	146.201594	-39.989593
16/05/2008 3:50	146.19746	-39.96543
16/05/2008 4:07	146.195578	-39.963508
16/05/2008 5:10	146.172202	-39.963467
16/05/2008 7:32	146.125858	-39.944397
16/05/2008 9:27	146.106865	-39.964622
16/05/2008 9:57	146.101541	-39.966452
16/05/2008 17:13	146.067373	-39.959913
16/05/2008 18:45	146.059739	-39.938163
16/05/2008 20:05	146.061097	-39.911185
16/05/2008 20:37	146.052184	-39.903116
16/05/2008 21:27	146.050161	-39.8984
16/05/2008 21:59	146.047514	-39.890324
16/05/2008 22:29	146.054327	-39.883953
16/05/2008 23:29	146.057017	-39.881921
16/05/2008 23:44	146.056885	-39.883441
17/05/2008 0:14	146.059945	-39.877765
17/05/2008 0:29	146.059043	-39.880228
17/05/2008 0:45	146.059265	-39.881337
17/05/2008 1:16	146.061111	-39.880182
17/05/2008 3:01	146.057748	-39.8322
17/05/2008 4:38	146.018884	-39.780513
17/05/2008 5:12	146.018163	-39.762541
17/05/2008 5:27	146.019531	-39.757198
17/05/2008 6:16	146.02651	-39.729839
17/05/2008 7:36	146.036618	-39.68817
17/05/2008 7:50	146.03758	-39.681711
17/05/2008 8:06	146.040835	-39.675311
17/05/2008 8:51	146.051871	-39.665936
17/05/2008 11:12	146.079349	-39.618117
17/05/2008 11:27	146.081078	-39.610265
17/05/2008 12:33	146.081401	-39.582831
17/05/2008 16:40	146.119926	-39.453383
17/05/2008 17:10	146.135953	-39.424054
17/05/2008 17:57	146.179282	-39.384836
17/05/2008 18:12	146.199796	-39.375967
17/05/2008 18:59	146.259338	-39.356423
17/05/2008 19:30	146.301559	-39.341808
17/05/2008 21:33	146.36398	-39.267243
17/05/2008 23:03	146.330563	-39.169818
17/05/2008 23:33	146.31057	-39.154216
