# Supplementary material for: Use of Anthropogenic Sea Floor Structures by Australian Fur Seals: Potential Positive Ecological Impacts of Marine Industrial Development?
Source: PLoS One. 2015 Jul 1;10(7):e0130581. doi: 10.1371/journal.pone.0130581 (PMC4488539; doi:10.1371/journal.pone.0130581)
Supplement: S1 File — (ZIP) [file pone.0130581.s001.zip › S1GPS Tracks/Seal7-full.csv]

DateTime	Longitude	Latitude
18/05/2008 2:39	146.309381	-39.153174
20/05/2008 4:00	146.113912	-39.349009
20/05/2008 6:28	146.07685	-39.399852
20/05/2008 9:48	146.031951	-39.447662
20/05/2008 20:40	145.951507	-39.494457
20/05/2008 21:42	145.942766	-39.491027
21/05/2008 0:19	145.937749	-39.498973
21/05/2008 2:13	145.938895	-39.505619
21/05/2008 3:00	145.939879	-39.508029
21/05/2008 7:23	145.95107	-39.522146
21/05/2008 8:29	145.937095	-39.536003
21/05/2008 14:24	145.93282	-39.519672
21/05/2008 14:39	145.935713	-39.516843
21/05/2008 17:55	145.953098	-39.496647
21/05/2008 18:11	145.957339	-39.496216
21/05/2008 19:19	145.978823	-39.483298
22/05/2008 4:34	146.193715	-39.272145
22/05/2008 4:52	146.200349	-39.258166
22/05/2008 5:07	146.209314	-39.247181
22/05/2008 5:22	146.218205	-39.235936
22/05/2008 7:54	146.300062	-39.154861
