# Supplementary material for: Use of Anthropogenic Sea Floor Structures by Australian Fur Seals: Potential Positive Ecological Impacts of Marine Industrial Development?
Source: PLoS One. 2015 Jul 1;10(7):e0130581. doi: 10.1371/journal.pone.0130581 (PMC4488539; doi:10.1371/journal.pone.0130581)
Supplement: S1 File — (ZIP) [file pone.0130581.s001.zip › S1GPS Tracks/Seal8-full.csv]

DateTime	Longitude	Latitude
24/05/2008 4:03	146.298814	-39.154585
25/05/2008 1:37	145.859238	-39.244676
25/05/2008 3:10	145.796128	-39.271779
25/05/2008 9:32	145.618752	-39.290802
25/05/2008 14:28	145.297006	-39.400117
25/05/2008 14:59	145.271044	-39.409757
25/05/2008 18:05	145.126136	-39.438045
25/05/2008 18:22	145.111158	-39.440209
25/05/2008 22:18	145.015464	-39.467489
25/05/2008 22:35	145.010784	-39.466404
26/05/2008 2:42	145.045168	-39.485932
26/05/2008 3:38	145.06094	-39.486898
26/05/2008 4:08	145.06303	-39.485962
26/05/2008 4:57	145.080546	-39.48616
26/05/2008 9:44	145.011281	-39.411211
26/05/2008 10:19	144.993315	-39.398371
26/05/2008 10:37	144.984256	-39.392501
26/05/2008 17:01	145.022978	-39.324249
26/05/2008 18:43	145.078878	-39.360388
27/05/2008 2:07	145.213457	-39.453421
27/05/2008 4:01	145.238618	-39.46593
27/05/2008 6:11	145.234739	-39.449967
27/05/2008 16:38	145.317674	-39.559092
27/05/2008 16:53	145.325483	-39.562218
27/05/2008 17:26	145.346028	-39.555584
27/05/2008 18:31	145.375652	-39.542269
27/05/2008 18:47	145.385771	-39.538164
27/05/2008 19:36	145.418192	-39.532229
27/05/2008 20:09	145.433858	-39.527274
27/05/2008 20:42	145.45165	-39.523794
28/05/2008 3:27	145.63081	-39.467319
28/05/2008 4:13	145.671056	-39.447018
28/05/2008 4:46	145.695074	-39.435844
28/05/2008 5:33	145.710335	-39.432537
28/05/2008 9:12	145.953003	-39.373306
28/05/2008 9:27	145.977572	-39.368661
28/05/2008 9:46	146.007585	-39.364265
