# Supplementary material for: Use of Anthropogenic Sea Floor Structures by Australian Fur Seals: Potential Positive Ecological Impacts of Marine Industrial Development?
Source: PLoS One. 2015 Jul 1;10(7):e0130581. doi: 10.1371/journal.pone.0130581 (PMC4488539; doi:10.1371/journal.pone.0130581)
Supplement: S1 File — (ZIP) [file pone.0130581.s001.zip › S1GPS Tracks/Seal9-full.csv]

DateTime	Longitude	Latitude
29/05/2008 2:17	146.29998	-39.154672
29/05/2008 16:41	146.239414	-39.176901
29/05/2008 18:59	146.116865	-39.262124
30/05/2008 2:00	145.9042	-39.455201
30/05/2008 3:05	145.89328	-39.476513
30/05/2008 4:56	145.833271	-39.529176
30/05/2008 5:11	145.83264	-39.53326
30/05/2008 21:55	145.337833	-39.759909
31/05/2008 2:49	145.271994	-39.74922
31/05/2008 3:05	145.272816	-39.749768
31/05/2008 6:21	145.264297	-39.757968
31/05/2008 10:09	145.207067	-39.72556
31/05/2008 10:44	145.204702	-39.720377
31/05/2008 13:51	145.147003	-39.716429
31/05/2008 16:42	145.090479	-39.7103
31/05/2008 20:50	145.033464	-39.716512
31/05/2008 22:26	144.96782	-39.704949
31/05/2008 22:43	144.965781	-39.703128
1/06/2008 1:10	144.883342	-39.718148
1/06/2008 3:23	144.849353	-39.746309
1/06/2008 10:32	144.934921	-39.706521
1/06/2008 13:40	144.955378	-39.683949
1/06/2008 17:35	144.977305	-39.663667
1/06/2008 20:31	145.048128	-39.65021
1/06/2008 21:24	145.080483	-39.64377
1/06/2008 23:05	145.08573	-39.618686
2/06/2008 1:58	145.108807	-39.603711
2/06/2008 2:17	145.111634	-39.601458
2/06/2008 2:48	145.101987	-39.6042
2/06/2008 7:04	145.18109	-39.617496
2/06/2008 8:41	145.233459	-39.602072
2/06/2008 13:26	145.311817	-39.580453
2/06/2008 15:24	145.356119	-39.577075
2/06/2008 15:41	145.358866	-39.570781
2/06/2008 15:58	145.364935	-39.571364
2/06/2008 16:15	145.36939	-39.568815
2/06/2008 16:32	145.374718	-39.566404
2/06/2008 20:59	145.427707	-39.570154
2/06/2008 21:44	145.447133	-39.564203
2/06/2008 22:36	145.471719	-39.551802
3/06/2008 1:27	145.56296	-39.52823
3/06/2008 5:17	145.565112	-39.514509
3/06/2008 15:24	145.854081	-39.384866
3/06/2008 16:18	145.886618	-39.366828
3/06/2008 17:20	145.916234	-39.351604
3/06/2008 18:53	145.973022	-39.319849
3/06/2008 19:09	145.974331	-39.317668
3/06/2008 22:52	146.097267	-39.242838
3/06/2008 23:44	146.131199	-39.22586
4/06/2008 0:55	146.186927	-39.197229
4/06/2008 1:31	146.201462	-39.169974
4/06/2008 2:04	146.233039	-39.160568
4/06/2008 3:15	146.299219	-39.154854
