# Supplementary material for: Use of Anthropogenic Sea Floor Structures by Australian Fur Seals: Potential Positive Ecological Impacts of Marine Industrial Development?
Source: PLoS One. 2015 Jul 1;10(7):e0130581. doi: 10.1371/journal.pone.0130581 (PMC4488539; doi:10.1371/journal.pone.0130581)
Supplement: S2 File — (XLSX) [file pone.0130581.s002.xlsx]

## Sheet: Dive locations and MaxEnt input
animal_id	lat	lon	bath	comp	dist_col	dist_cst	dist_pipe	dist_ship	dist_wells
Seal1	-39.784	146.294	-80	0	70514	45643	41012	41501	11253
Seal1	-39.786	146.292	-80	0	70793	45996	40757	41753	11000
Seal1	-39.789	146.292	-80	0	71041	46166	40753	42003	10750
Seal1	-39.791	146.292	-80	0	71289	46337	40751	42253	10500
Seal1	-39.781	146.419	-79	0.013	70778	39059	40695	43535	15207
Seal1	-39.793	146.29	-80	0	71568	46691	40500	42507	10253
Seal1	-39.793	146.293	-80	0	71537	46509	40750	42503	10250
Seal1	-39.783	146.425	-79	0.01	71044	38975	40164	43901	15405
Seal1	-39.795	146.29	-80	0	71816	46862	40500	42757	10003
Seal1	-39.786	146.413	-79	0	71266	39757	41120	43904	14500
Seal1	-39.786	146.419	-79	0	71278	39467	40624	44021	14866
Seal1	-39.785	146.422	-79	0.006	71286	39323	40376	44081	15052
Seal1	-39.785	146.425	-79	0.014	71294	39181	40129	44143	15240
Seal1	-39.798	146.288	-80	0	72096	47216	40250	43012	9763
Seal1	-39.798	146.29	-80	0	72064	47035	40500	43007	9753
Seal1	-39.788	146.411	-79	0	71511	40106	41335	44092	14147
Seal1	-39.788	146.414	-79	0	71516	39960	41087	44148	14329
Seal1	-39.788	146.417	-79	0	71521	39815	40839	44205	14513
Seal1	-39.788	146.419	-79	0	71528	39671	40591	44263	14699
Seal1	-39.803	146.251	-80	0	72831	49788	37000	43458	10213
Seal1	-39.8	146.288	-80	0	72344	47388	40250	43262	9513
Seal1	-39.791	146.411	-79	0	71761	40309	41304	44335	13975
Seal1	-39.805	146.251	-80	0	73077	49953	37000	43707	9981
Seal1	-39.802	146.288	-80	0	72592	47561	40250	43512	9264
Seal1	-39.8	146.317	-80	0	72316	45794	42750	43526	9464
Seal1	-39.8	146.32	-80	0	72293	45621	43000	43535	9520
Seal1	-39.8	146.323	-80	0	72271	45449	43250	43546	9582
Seal1	-39.799	146.325	-80	0	72250	45277	43500	43558	9650
Seal1	-39.807	146.254	-80	0	73281	49931	37250	43933	9657
Seal1	-39.805	146.286	-80	0	72872	47915	40000	43768	9031
Seal1	-39.804	146.288	-80	0	72840	47735	40250	43761	9014
Seal1	-39.803	146.311	-80	0	72613	46321	42250	43761	9124
Seal1	-39.803	146.314	-80	0	72588	46147	42500	43768	9169
Seal1	-39.801	146.331	-80	0.014	72459	45120	44000	43836	9569
Seal1	-39.801	146.334	-80	0.005	72441	44951	44250	43853	9657
Seal1	-39.81	146.251	-80	0	73570	50284	37001	44205	9520
Seal1	-39.809	146.254	-80	0	73528	50098	37251	44181	9424
Seal1	-39.809	146.257	-80	0	73486	49912	37501	44160	9334
Seal1	-39.808	146.266	-80	0	73368	49359	38251	44102	9100
Seal1	-39.807	146.286	-80	0	73120	48089	40001	44018	8782
Seal1	-39.805	146.306	-80	0	72913	46849	41751	44003	8807
Seal1	-39.805	146.309	-80	0	72887	46674	42001	44006	8839
Seal1	-39.803	146.34	-79	0.006	72655	44803	44751	44139	9621
Seal1	-39.811	146.257	-80	0	73733	50081	37503	44409	9100
Seal1	-39.811	146.26	-80	0	73693	49896	37753	44388	9014
Seal1	-39.811	146.263	-80	0	73653	49712	38003	44369	8934
Seal1	-39.81	146.269	-80	0.009	73577	49346	38503	44335	8793
Seal1	-39.81	146.272	-80	0.012	73540	49164	38753	44321	8732
Seal1	-39.809	146.286	-80	0.01	73368	48263	40003	44268	8533
Seal1	-39.808	146.3	-80	0	73216	47378	41253	44250	8515
Seal1	-39.808	146.303	-80	0	73189	47202	41503	44251	8533
Seal1	-39.805	146.341	-79	0.003	72905	44990	44753	44388	9394
Seal1	-39.813	146.261	-80	0	73940	50066	37757	44637	8779
Seal1	-39.812	146.275	-81	0.001	73751	49155	39007	44557	8434
Seal1	-39.812	146.278	-81	0.001	73716	48975	39257	44545	8385
Seal1	-39.811	146.286	-80	0.012	73616	48438	40007	44518	8284
Seal1	-39.811	146.289	-80	0.01	73584	48260	40257	44511	8265
Seal1	-39.81	146.298	-80	0	73493	47731	41007	44501	8254
Seal1	-39.807	146.341	-79	0	73154	45178	44756	44637	9169
Seal1	-39.807	146.349	-79	0	73110	44688	45506	44703	9520
Seal1	-39.815	146.264	-80	0.006	74147	50053	38013	44868	8459
Seal1	-39.814	146.281	-81	0.014	73930	48970	39513	44784	8097
Seal1	-39.814	146.284	-81	0.009	73896	48792	39763	44775	8062
Seal1	-39.813	146.295	-80	0.003	73771	48085	40762	44753	8000
Seal1	-39.809	146.341	-79	0	73404	45367	44761	44887	8944
Seal1	-39.809	146.347	-79	0	73373	45040	45261	44928	9179
Seal1	-39.809	146.35	-79	0	73359	44878	45511	44951	9304
Seal1	-39.809	146.353	-79	0	73346	44717	45761	44976	9434
Seal1	-39.817	146.27	-81	0.004	74319	49862	38520	45084	8070
Seal1	-39.816	146.284	-81	0.012	74144	48968	39770	45025	7814
Seal1	-39.816	146.287	-81	0.01	74111	48790	40020	45017	7786
Seal1	-39.816	146.29	-80	0.005	74080	48614	40269	45011	7766
Seal1	-39.815	146.293	-80	0.013	74049	48438	40519	45006	7754
Seal1	-39.811	146.344	-79	0	73638	45393	45017	45156	8839
Seal1	-39.811	146.356	-79	0	73583	44749	46017	45250	9361
Seal1	-39.818	146.282	-81	0	74425	49321	39529	45284	7603
Seal1	-39.818	146.293	-80	0.011	74297	48617	40528	45256	7504
Seal1	-39.813	146.356	-79	0	73833	44942	45996	45499	9155
Seal1	-39.821	146.282	-81	0	74673	49498	39539	45534	7357
Seal1	-39.82	146.293	-80	0.005	74545	48796	40538	45506	7254
Seal1	-39.815	146.359	-79	0	74071	44979	45715	45774	9100
Seal1	-39.823	146.282	-81	0	74920	49675	39551	45784	7111
Seal1	-39.823	146.285	-81	0	74887	49499	39800	45775	7071
Seal1	-39.822	146.291	-81	0.014	74824	49149	40300	45761	7018
Seal1	-39.817	146.359	-79	0	74321	45173	45680	46022	8902
Seal1	-39.825	146.288	-81	0.003	75103	49503	40063	46017	6792
Seal1	-39.819	146.36	-79	0	74571	45369	45646	46271	8707
Seal1	-39.827	146.288	-81	0.003	75351	49682	40078	46267	6543
Seal1	-39.823	146.363	-79	0	75060	45607	45334	46795	8493
Seal1	-39.826	146.363	-79	0.003	75310	45805	45294	47044	8310
Seal1	-39.834	146.312	-80	0	76120	49059	42146	47256	5640
Seal1	-39.83	146.367	-79	0.003	75800	46050	44972	47569	8139
Seal1	-39.832	146.367	-79	0.006	76050	46250	44937	47817	7973
Seal1	-39.836	146.371	-79	0	76541	46503	44622	48343	7850
Seal1	-39.843	146.316	-80	0	77092	49650	42489	48260	4743
Seal1	-39.845	146.317	-80	0	77341	49840	42516	48510	4507
Seal1	-39.841	146.371	-79	0	77041	46907	44560	48840	7558
Seal1	-39.847	146.317	-80	0	77590	50031	42545	48760	4272
Seal1	-39.847	146.32	-80	0	77567	49871	42793	48766	4366
Seal1	-39.849	146.32	-80	0	77816	50063	42823	49016	4138
Seal1	-39.845	146.375	-79	0	77533	47168	44256	49366	7504
Seal1	-39.851	146.32	-80	0	78065	50255	42854	49266	3913
Seal1	-39.853	146.321	-80	0	78314	50448	42887	49516	3691
Seal1	-39.853	146.324	-80	0	78292	50290	43135	49523	3816
Seal1	-39.849	146.378	-79	0	78026	47434	43947	49893	7492
Seal1	-39.855	146.324	-80	0	78541	50484	43169	49773	3606
Seal1	-39.851	146.378	-79	0	78276	47640	43912	50141	7387
Seal1	-39.858	146.324	-80	0	78790	50679	43205	50023	3400
Seal1	-39.855	146.382	-79	0	78770	47913	43598	50669	7433
Seal1	-39.86	146.382	-79	0	79269	48328	43527	51165	7280
Seal1	-39.866	146.325	-80	0	79786	51462	43360	51022	2658
Seal1	-39.862	146.386	-79	0	79514	48399	43241	51445	7458
Seal1	-39.868	146.328	-80	0	80015	51506	43649	51280	2704
Seal1	-39.871	146.329	-80	0	80264	51704	43693	51530	2574
Seal1	-39.866	146.386	-79	0	80014	48819	43169	51941	7357
Seal1	-39.873	146.329	-80	0	80513	51902	43738	51780	2462
Seal1	-39.868	146.389	-79	0	80260	48894	42887	52221	7566
Seal1	-39.875	146.329	-80	0	80762	52101	43784	52029	2372
Seal1	-39.877	146.33	-80	0	81011	52300	43832	52279	2305
Seal1	-39.873	146.39	-79	0	80760	49317	42823	52717	7517
Seal1	-39.891	146.331	-80	0	82506	53505	44148	53779	2462
Seal1	-39.893	146.332	-80	0	82756	53708	44205	54028	2574
Seal2	-40.22	145.676	-75	0.007	131762	65191	44847	103250	7558
Seal2	-40.222	145.676	-75	0.006	131978	65135	45078	103457	7353
Seal2	-40.222	145.679	-75	0.009	131852	65378	44985	103316	7211
Seal2	-40.224	145.676	-75	0.004	132194	65079	45310	103664	7150
Seal2	-40.224	145.679	-75	0.013	132069	65323	45217	103523	7004
Seal2	-40.224	145.682	-76	0.013	131943	65567	45125	103383	6865
Seal2	-40.226	145.677	-75	0.002	132410	65025	45542	103870	6951
Seal2	-40.226	145.683	-76	0.013	132160	65513	45358	103591	6657
Seal2	-40.226	145.685	-76	0.013	132035	65758	45267	103452	6519
Seal2	-40.229	145.677	-75	0.002	132627	64972	45774	104078	6755
Seal2	-40.228	145.68	-75	0.013	132501	65216	45682	103938	6600
Seal2	-40.228	145.683	-76	0.01	132377	65460	45591	103799	6452
Seal2	-40.228	145.686	-76	0.014	132252	65705	45501	103660	6310
Seal2	-40.228	145.689	-76	0.004	132128	65949	45412	103521	6175
Seal3	-39.563	145.464	-74	0.006	86871	83621	22486	68030	5551
Seal3	-39.563	145.467	-74	0.004	86648	83482	22239	67796	5350
Seal3	-39.563	145.47	-74	0.003	86424	83344	21992	67562	5154
Seal3	-39.566	145.464	-74	0.014	86983	83829	22524	68118	5408
Seal3	-39.565	145.473	-74	0.006	86313	83415	21783	67417	4802
Seal3	-39.565	145.476	-74	0.003	86090	83279	21536	67183	4610
Seal3	-39.568	145.465	-73	0.004	87096	84037	22564	68207	5274
Seal3	-39.57	145.465	-73	0.014	87209	84246	22607	68296	5148
Seal3	-39.573	145.459	-73	0.01	87768	84731	23144	68852	5483
Seal3	-39.572	145.462	-73	0.011	87545	84592	22898	68619	5256
Seal3	-39.575	145.457	-73	0.005	88104	85077	23436	69176	5618
Seal3	-39.575	145.46	-73	0.014	87881	84939	23191	68943	5385
Seal3	-39.577	145.457	-73	0.01	88217	85285	23476	69266	5534
Seal3	-39.58	145.457	-73	0.01	88332	85493	23512	69358	5460
Seal3	-39.582	145.46	-73	0.012	88225	85564	23304	69218	5154
Seal3	-39.584	145.461	-73	0.004	88341	85773	23345	69311	5099
Seal3	-39.586	145.461	-74	0.013	88457	85983	23389	69406	5056
Seal3	-39.588	145.464	-74	0.012	88353	86056	23191	69269	4776
Seal3	-39.59	145.464	-74	0	88471	86266	23229	69365	4757
Seal3	-39.592	145.465	-74	0.004	88589	86476	23265	69462	4750
Seal3	-39.594	145.468	-74	0.014	88488	86552	23057	69330	4507
Seal3	-39.597	145.457	-74	0.012	89486	87303	24085	70348	5523
Seal3	-39.597	145.459	-74	0.008	89267	87167	23838	70118	5274
Seal3	-39.597	145.468	-74	0.01	88608	86763	23099	69429	4528
Seal3	-39.6	145.457	-74	0.011	89605	87513	24127	70446	5551
Seal3	-39.599	145.46	-75	0.004	89386	87377	23881	70216	5303
Seal3	-39.599	145.468	-75	0.013	88728	86974	23144	69528	4562
Seal3	-39.602	145.454	-74	0.012	89944	87859	24418	70774	5836
Seal3	-39.602	145.457	-74	0.004	89725	87723	24173	70545	5590
Seal3	-39.602	145.46	-75	0.01	89506	87588	23927	70315	5344
Seal3	-39.604	145.454	-74	0.006	90064	88069	24466	70874	5884
Seal3	-39.604	145.46	-75	0.012	89626	87798	23971	70415	5397
Seal3	-39.607	145.452	-74	0.011	90404	88414	24749	71203	6185
Seal3	-39.607	145.455	-75	0.004	90185	88279	24501	70974	5942
Seal3	-39.606	145.46	-75	0.009	89747	88009	24007	70516	5460
Seal3	-39.609	145.449	-74	0.012	90743	88760	25033	71532	6490
Seal3	-39.609	145.452	-74	0.004	90524	88624	24785	71303	6250
Seal3	-39.612	145.441	-74	0	91521	89379	25812	72319	7280
Seal3	-39.612	145.444	-74	0.009	91302	89242	25565	72090	7040
Seal3	-39.611	145.45	-74	0.006	90864	88970	25071	71633	6562
Seal3	-39.614	145.447	-74	0.006	91204	89316	25359	71963	6878
Seal3	-39.614	145.45	-75	0.006	90985	89180	25112	71734	6643
Seal3	-39.612	145.473	-75	0	89243	88114	23144	69913	4809
Seal3	-39.615	145.467	-75	0	89801	88590	23682	70472	5368
Seal3	-39.614	145.473	-75	0	89367	88327	23191	70018	4931
Seal3	-39.617	145.47	-75	0.01	89709	88671	23476	70350	5274
Seal3	-39.616	145.476	-75	0.003	89276	88410	22981	69897	4854
Seal3	-39.619	145.468	-75	0.013	90050	89015	23759	70682	5618
Seal3	-39.623	145.477	-75	0.013	89654	89001	23099	70220	5315
Seal3	-39.623	145.48	-75	0.01	89439	88801	22853	69995	5130
Seal3	-39.625	145.48	-75	0.013	89566	88950	22898	70104	5303
Seal4	-38.934	145.64	-72	0.006	63412	24332	10152	14854	57468
Seal4	-38.933	145.643	-72	0.013	63191	24083	10398	14674	57582
Seal4	-38.936	145.643	-72	0.004	63074	24105	10359	14849	57359
Seal4	-38.935	145.646	-72	0.01	62853	23856	10607	14674	57474
Seal4	-38.94	145.649	-73	0.008	62398	23660	10794	14866	57147
Seal4	-38.942	145.652	-72	0.013	62061	23443	10983	14887	57044
Seal4	-38.944	145.655	-72	0.012	61724	23229	11180	14916	56944
Seal4	-38.946	145.655	-72	0.01	61609	23265	11138	15110	56724
Seal4	-38.948	145.656	-72	0.006	61494	23304	11102	15305	56505
Seal4	-38.95	145.653	-72	0.009	61604	23592	10822	15657	56166
Seal4	-38.95	145.656	-72	0.003	61381	23345	11071	15502	56286
Seal4	-38.955	145.648	-72	0.012	61829	24173	10250	16359	55487
Seal4	-38.955	145.654	-72	0	61381	23682	10738	16051	55728
Seal4	-38.953	145.676	-72	0	59595	21721	12701	14921	56724
Seal4	-38.958	145.645	-72	0.012	61944	24466	9953	16711	55148
Seal4	-38.958	145.648	-72	0.009	61719	24220	10198	16555	55268
Seal4	-38.955	145.682	-72	0	59036	21287	13153	14631	56767
Seal4	-38.957	145.685	-72	0	58699	21086	13365	14485	56684
Seal4	-38.957	145.688	-72	0	58477	20840	13613	14252	56816
Seal4	-38.962	145.649	-72	0	61502	24323	10112	16950	54829
Seal4	-38.959	145.694	-72	0	57918	20396	14074	13886	56871
Seal4	-38.964	145.646	-72	0	61621	24620	9830	17301	54490
Seal4	-38.961	145.697	-72	0	57582	20202	14268	13759	56795
Seal4	-38.96	145.703	-72	0	57137	19714	14759	13307	57067
Seal4	-38.967	145.644	-72	0.01	61741	24910	9552	17651	54150
Seal4	-38.967	145.646	-72	0.006	61515	24664	9801	17500	54271
Seal4	-38.969	145.641	-72	0.003	61864	25202	9277	18002	53811
Seal4	-38.969	145.644	-72	0.01	61637	24956	9520	17850	53931
Seal4	-38.964	145.709	-72	0.003	56464	19342	15168	13089	56927
Seal4	-38.971	145.641	-73	0.01	61760	25250	9220	18200	53592
Seal4	-38.971	145.644	-73	0.004	61533	25005	9464	18050	53712
Seal4	-38.966	145.712	-72	0.013	56127	19164	15381	12993	56860
Seal4	-38.973	145.644	-73	0.012	61429	25056	9414	18252	53494
Seal4	-38.968	145.715	-73	0.001	55791	18990	15593	12906	56795
Seal4	-38.968	145.718	-73	0.01	55568	18750	15837	12694	56937
Seal4	-38.968	145.721	-73	0.008	55346	18510	16082	12483	57080
Seal4	-38.968	145.724	-73	0.005	55123	18271	16327	12273	57224
Seal4	-38.976	145.639	-73	0.012	61784	25598	8878	18750	53033
Seal4	-38.97	145.719	-73	0.009	55455	18822	15788	12828	56732
Seal4	-38.978	145.639	-73	0.006	61683	25653	8839	18951	52814
Seal4	-38.973	145.719	-73	0.006	55343	18896	15742	12966	56527
Seal4	-38.981	145.64	-74	0.006	61583	25710	8807	19152	52595
Seal4	-38.983	145.64	-74	0.012	61484	25769	8782	19355	52377
Seal4	-38.977	145.717	-72	0.013	55346	19291	15415	13456	55974
Seal4	-38.985	145.64	-74	0.004	61386	25831	8732	19470	52158
Seal4	-38.979	145.717	-72	0.008	55236	19373	15381	13602	55770
Seal4	-38.987	145.64	-74	0.012	61289	25895	8678	19574	51941
Seal4	-38.989	145.641	-75	0.002	61192	25962	8631	19680	51723
Seal4	-38.991	145.644	-74	0.003	60866	25790	8839	19566	51630
Seal4	-38.996	145.647	-75	0.009	60445	25697	9031	19574	51323
Seal4	-38.998	145.647	-75	0	60351	25773	8976	19693	51108
Seal4	-39	145.648	-75	0.009	60258	25852	8923	19815	50893
Seal4	-39.002	145.651	-75	0.012	59934	25697	9124	19723	50807
Seal4	-39.004	145.651	-75	0.01	59843	25780	9086	19851	50593
Seal4	-39.004	145.654	-75	0.006	59610	25545	9334	19637	50723
Seal4	-39.011	145.657	-74	0.01	59106	25580	9464	19831	50218
Seal4	-39.013	145.658	-74	0.006	59018	25673	9414	19970	50006
Seal5	-39.69	145.537	-77	0.01	90304	89555	20016	69319	11511
Seal5	-39.69	145.54	-77	0.006	90103	89337	19769	69086	11524
Seal5	-39.69	145.543	-77	0.011	89902	89119	19522	68852	11543
Seal5	-39.689	145.545	-77	0.013	89701	88902	19276	68619	11568
Seal5	-39.689	145.548	-78	0.013	89500	88685	19030	68386	11597
Seal5	-39.688	145.563	-78	0	88501	87602	17799	67222	11824
Seal5	-39.692	145.534	-77	0	90654	89895	20304	69642	11753
Seal5	-39.692	145.537	-77	0	90452	89678	20058	69409	11761
Seal5	-39.691	145.549	-78	0.013	89650	88809	19074	68477	11845
Seal5	-39.694	145.537	-77	0	90601	89801	20103	69499	12010
Seal5	-39.694	145.54	-77	0.006	90401	89584	19857	69266	12023
Seal5	-39.694	145.546	-77	0.005	90000	89151	19367	68801	12065
Seal5	-39.693	145.555	-78	0	89401	88501	18631	68104	12166
Seal5	-39.696	145.54	-77	0.011	90550	89709	19906	69358	12273
Seal5	-39.696	145.543	-77	0.011	90350	89492	19660	69125	12291
Seal5	-39.696	145.546	-78	0.005	90150	89276	19412	68893	12314
Seal5	-39.698	145.544	-77	0.005	90500	89617	19693	69218	12540
Seal5	-39.698	145.546	-78	0.011	90301	89401	19445	68986	12562
Seal5	-39.698	145.549	-78	0.011	90102	89185	19198	68754	12590
Seal5	-39.7	145.547	-78	0.013	90452	89527	19482	69080	12811
Seal5	-39.7	145.55	-78	0.006	90253	89312	19235	68848	12838
Seal5	-39.7	145.552	-78	0	90055	89096	18989	68617	12870
Seal5	-39.7	145.555	-78	0	89856	88881	18742	68385	12906
Seal5	-39.7	145.558	-78	0	89658	88666	18495	68154	12947
Seal5	-39.703	145.547	-78	0.011	90604	89654	19522	69174	13060
Seal5	-39.702	145.55	-78	0.003	90405	89439	19276	68943	13086
Seal5	-39.702	145.553	-78	0	90207	89223	19030	68712	13117
Seal5	-39.702	145.556	-78	0	90009	89008	18783	68481	13153
Seal5	-39.705	145.542	-78	0.006	91153	90212	20058	69732	12552
Seal5	-39.705	145.544	-78	0.012	90954	89996	19812	69501	12733
Seal5	-39.705	145.547	-78	0.006	90756	89781	19566	69269	12916
Seal5	-39.705	145.55	-78	0	90557	89566	19320	69039	13101
Seal5	-39.704	145.553	-78	0	90359	89351	19074	68808	13288
Seal5	-39.708	145.539	-78	0.006	91503	90554	20349	70058	12199
Seal5	-39.707	145.548	-78	0.003	90908	89909	19612	69365	12748
Seal5	-39.707	145.55	-78	0	90710	89694	19367	69135	12935
Seal5	-39.707	145.553	-78	0.003	90512	89479	19121	68904	13124
Seal5	-39.706	145.556	-78	0.009	90315	89265	18876	68674	13316
Seal5	-39.706	145.559	-78	0.012	90118	89051	18631	68444	13509
Seal5	-39.709	145.554	-78	0.006	90666	89608	19164	69002	12964
Seal5	-39.712	145.537	-78	0.011	92005	91024	20684	70481	11673
Seal6	-39.935	146.25	-80	0	87626	61459	38253	58284	2016
Seal6	-39.937	146.25	-80	0	87872	61653	38347	58533	2151
Seal6	-39.961	146.071	-80	0	92893	73475	25261	63265	11011
Seal6	-39.961	146.074	-80	0	92813	73289	25457	63181	11172
Seal6	-39.961	146.076	-80	0	92734	73103	25654	63097	11336
Seal6	-39.963	146.077	-80	0	92971	73271	25808	63333	11524
Seal6	-39.963	146.08	-80	0	92893	73086	26005	63251	11689
Seal6	-39.963	146.082	-80	0	92815	72902	26202	63169	11856
Seal6	-39.963	146.085	-80	0	92738	72717	26401	63088	11859
Seal6	-39.965	146.086	-80	0	92976	72887	26553	63325	11782
Seal6	-39.965	146.088	-80	0.003	92900	72704	26751	63246	11543
Seal7	-39.518	145.935	-76	0.014	52327	50270	18173	29813	23551
Seal7	-39.521	145.932	-76	0.01	52681	50617	17892	30126	23200
Seal7	-39.523	145.932	-77	0.013	52859	50757	17847	30201	23050
Seal7	-39.525	145.933	-77	0.012	53038	50898	17799	30279	22902
Seal7	-39.525	145.936	-77	0.01	52864	50692	18045	30042	23104
Seal7	-39.527	145.936	-77	0	53044	50834	18002	30122	22959
Seal7	-39.529	145.936	-77	0	53224	50977	17951	30204	22816
Seal7	-39.529	145.945	-77	0	52709	50364	18683	29497	23436
Seal7	-39.532	145.936	-77	0	53405	51121	17897	30287	22674
Seal7	-39.531	145.942	-77	0	53063	50713	18387	29817	23090
Seal7	-39.534	145.937	-77	0	53587	51265	17847	30373	22535
Seal7	-39.534	145.939	-77	0	53416	51062	18092	30138	22743
Seal8	-39.358	145.005	-69	0.011	116148	85632	55322	36747	10762
Seal8	-39.363	145	-69	0.011	116699	84995	55900	37351	10299
Seal8	-39.366	145	-69	0.006	116726	84913	55939	37593	10326
Seal8	-39.368	144.998	-69	0	117003	84595	56225	37896	10112
Seal8	-39.37	144.995	-69	0	117280	84277	56512	38200	9906
Seal8	-39.37	144.998	-69	0	117031	84514	56266	38139	10152
Seal8	-39.373	144.995	-69	0	117309	84197	56554	38442	9953
Seal8	-39.375	144.993	-69	0	117586	83880	56842	38747	9763
Seal8	-39.375	144.996	-69	0	117338	84117	56596	38685	10006
Seal8	-39.377	144.993	-69	0	117616	83800	56886	38989	9823
Seal8	-39.38	144.99	-69	0	117895	83484	57174	39294	9650
Seal8	-39.382	144.991	-69	0	117926	83406	57212	39536	9724
Seal8	-39.384	144.991	-69	0	117958	83328	57252	39778	9804
Seal8	-39.386	144.988	-69	0	118238	83014	57540	40083	9657
Seal8	-39.389	144.986	-69	0	118518	82699	57828	40389	9520
Seal8	-39.454	145.235	-72	0.009	99623	85633	38680	49379	14977
Seal8	-39.457	145.235	-72	0.006	99686	85796	38718	49624	15042
Seal8	-39.459	145.236	-72	0.004	99749	85960	38757	49868	15110
Seal8	-39.458	145.241	-72	0	99265	85582	38264	49976	14631
Seal8	-39.463	145.233	-72	0.006	100118	86476	39087	50305	15496
Seal8	-39.463	145.245	-72	0.003	99152	85724	38103	50519	14547
Seal8	-39.465	145.236	-72	0.004	99941	86452	38885	50601	15338
Seal8	-39.465	145.239	-72	0.011	99700	86265	38639	50654	15102
Seal8	-39.465	145.245	-72	0.009	99217	85890	38148	50762	14631
Seal8	-39.465	145.248	-72	0.003	98976	85703	37901	50818	14396
Seal8	-39.467	145.248	-72	0.009	99042	85870	37938	51062	14485
Seal8	-39.469	145.248	-72	0.012	99109	86036	37977	51306	14577
Seal8	-39.471	145.251	-72	0.012	98935	86018	37771	51606	14444
Seal8	-39.507	145.279	-72	0.014	98268	87505	36497	56208	15052
Seal8	-39.509	145.279	-72	0.013	98347	87681	36539	56450	15219
Seal8	-39.511	145.282	-72	0.013	98190	87682	36336	56754	15207
Seal8	-39.514	145.282	-72	0.013	98270	87860	36381	56996	15381
Seal8	-39.516	145.285	-73	0.013	98115	87863	36171	57300	15381
Seal8	-39.518	145.286	-73	0.01	98197	88041	36210	57542	15560
Seal8	-39.52	145.286	-73	0.005	98279	88220	36250	57785	15742
Seal8	-39.52	145.289	-73	0.011	98043	88046	36004	57847	15572
Seal8	-39.522	145.289	-73	0.008	98127	88226	36046	58089	15758
Seal8	-39.524	145.292	-73	0.001	97975	88233	35844	58394	15782
Seal8	-39.526	145.292	-73	0.006	98059	88414	35886	58636	15973
Seal8	-39.529	145.293	-73	0.008	98144	88595	35924	58878	16165
Seal8	-39.528	145.296	-73	0.01	97909	88423	35677	58941	16008
Seal8	-39.531	145.296	-73	0.003	97995	88605	35716	59182	16204
Seal8	-39.533	145.296	-73	0.008	98082	88787	35757	59424	16401
Seal8	-39.533	145.299	-73	0.006	97847	88616	35511	59488	16250
Seal8	-39.535	145.299	-73	0.003	97934	88799	35554	59730	16451
Seal8	-39.537	145.299	-73	0.006	98022	88982	35598	59971	16653
Seal8	-39.537	145.302	-73	0	97788	88812	35353	60035	16508
Seal8	-39.539	145.303	-73	0	97877	88996	35392	60277	16713
Seal8	-39.541	145.303	-73	0	97966	89180	35430	60519	16643
Seal8	-39.543	145.306	-73	0	97822	89196	35223	60825	16722
Seal8	-39.545	145.306	-73	0	97912	89382	35264	61066	16593
Seal8	-39.547	145.309	-73	0	97771	89400	35062	61372	16683
Seal8	-39.55	145.31	-73	0	97862	89586	35107	61614	16561
Seal8	-39.552	145.313	-73	0	97722	89606	34897	61920	16662
Seal8	-39.554	145.313	-73	0	97815	89793	34936	62162	16547
Seal8	-39.556	145.316	-73	0	97677	89815	34729	62469	16660
Seal8	-39.558	145.316	-73	0.003	97771	90004	34772	62710	16553
Seal9	-39.664	144.976	-62	0.003	129538	75400	66376	71141	15663
Seal9	-39.667	144.974	-62	0	129861	75167	66664	71436	15947
Seal9	-39.666	144.977	-62	0	129627	75416	66417	71386	15700
Seal9	-39.669	144.971	-62	0.003	130184	74934	66952	71731	16235
Seal9	-39.669	144.974	-62	0	129951	75184	66706	71681	15988
Seal9	-39.671	144.969	-62	0.012	130507	74703	67241	72027	16525
Seal9	-39.671	144.971	-62	0.014	130274	74952	66994	71976	16279
Seal9	-39.741	144.855	-53	0.004	142850	63846	78748	81510	28558
Seal10	-39.463	146.338	-76	0	34523	26012	48968	9220	47348
Seal10	-39.463	146.34	-76	0	34515	25953	48720	9411	47388
Seal10	-39.465	146.341	-76	0	34764	25987	48686	9572	47141
Seal10	-39.487	146.317	-76	0	37143	28028	50607	9862	44591
Seal10	-39.487	146.32	-76	0	37121	27778	50359	9991	44622
Seal10	-39.535	146.306	-78	0.013	42516	29737	48868	14189	39205
Seal10	-39.535	146.309	-78	0.013	42489	29489	49115	14252	39231
Seal10	-39.537	146.312	-77	0.01	42712	29275	49324	14560	39010
Seal10	-39.537	146.315	-77	0.014	42688	29027	49571	14631	39040
Seal11	-39.543	146.951	-73	0.011	70371	15508	4500	47561	68017
Seal11	-39.542	146.96	-73	0.011	70914	14759	5250	47772	68089
Seal11	-39.546	146.946	-73	0.011	70186	16018	4008	47668	67458
Seal11	-39.548	146.943	-73	0.013	70182	16281	3783	47845	67119
Seal11	-40.554	147.027	-67	0.009	168991	48343	3953	144703	16267
Seal11	-40.554	147.03	-68	0.004	169058	48374	4191	144797	16018
Seal11	-40.554	147.032	-68	0.012	169126	48405	4430	144891	15768
Seal11	-40.557	147.021	-67	0	169098	48038	3536	144750	16780
Seal11	-40.557	147.024	-67	0.006	169164	48066	3783	144842	16530
Seal11	-40.557	147.027	-67	0.012	169231	48095	4031	144935	16281
Seal11	-40.56	147.016	-67	0.003	169206	47737	3092	144798	17295
Seal11	-40.559	147.019	-67	0	169272	47762	3335	144890	17046
Seal11	-40.559	147.022	-67	0	169339	47789	3579	144982	16797
Seal11	-40.562	147.01	-67	0.014	169317	47441	2693	144849	17813
Seal11	-40.562	147.013	-67	0.004	169382	47464	2926	144940	17564
Seal11	-40.562	147.016	-67	0	169448	47488	3162	145031	17315
Seal11	-40.565	147.008	-67	0.005	169494	47170	2512	144992	18085
Seal11	-40.565	147.011	-67	0.014	169558	47192	2761	145082	17836
Seal11	-40.574	146.971	-69	0	169412	46256	354	144558	21397
Seal11	-40.577	146.968	-69	0	169596	46003	500	144709	21675
Seal11	-40.579	146.969	-69	0	169838	45753	500	144944	21708
Seal11	-40.581	146.969	-69	0.006	170081	45503	500	145180	21744
Seal11	-40.848	147.002	-61	0.01	199550	15252	6129	173900	39941
Seal11	-40.848	147.005	-61	0.006	199600	15258	6374	173970	39806
Seal11	-40.85	147.006	-61	0.008	199845	15008	6427	174210	40016
Seal11	-40.852	147.006	-61	0.009	200090	14759	6490	174450	40228
Seal11	-40.852	147.009	-61	0.01	200141	14769	6731	174520	40094
Seal11	-40.854	147.006	-59	0.005	200335	14509	6543	174690	40439
Seal11	-40.857	147.004	-59	0.012	200530	14252	6330	174861	40784
Seal12	-39.014	146.241	0	0	0	0	0	0	0
Seal12	-39.014	146.243	0	0	0	0	0	0	0
Seal12	-39.016	146.241	0	0	0	0	0	0	0
Seal12	-39.016	146.244	0	0	0	0	0	0	0
Seal12	-39.016	146.247	0	0	0	0	0	0	0
Seal12	-39.016	146.249	0	0	0	0	0	0	0
Seal12	-39.016	146.252	-26	0.123	15890	901	59554	3881	82356
Seal12	-39.015	146.255	-27	0.048	15837	1118	59800	3953	82124
Seal12	-39.015	146.258	-27	0.029	15788	1346	59850	4039	81892
Seal12	-39.019	146.235	0	0	0	0	0	0	0
Seal12	-39.019	146.238	0	0	0	0	0	0	0
Seal12	-39.019	146.241	0	0	0	0	0	0	0
Seal12	-39.018	146.244	0	0	0	0	0	0	0
Seal12	-39.018	146.247	0	0	0	0	0	0	0
Seal12	-39.018	146.25	0	0	0	0	0	0	0
Seal12	-39.018	146.253	-25	0.157	15647	791	59513	4123	82449
Seal12	-39.018	146.255	-28	0.099	15593	1031	59760	4191	82217
Seal12	-39.017	146.258	-29	0.032	15542	1275	59775	4272	81985
Seal12	-39.022	146.233	0	0	0	0	0	0	0
Seal12	-39.021	146.236	0	0	0	0	0	0	0
Seal12	-39.021	146.239	0	0	0	0	0	0	0
Seal12	-39.021	146.241	0	0	0	0	0	0	0
Seal12	-39.021	146.244	0	0	0	0	0	0	0
Seal12	-39.02	146.247	0	0	0	0	0	0	0
Seal12	-39.02	146.25	0	0	0	0	0	0	0
Seal12	-39.024	146.236	0	0	0	0	0	0	0
Seal12	-39.023	146.239	0	0	0	0	0	0	0
Seal12	-39.023	146.245	0	0	0	0	0	0	0
Seal12	-39.022	146.25	0	0	0	0	0	0	0
Seal12	-39.026	146.236	0	0	0	0	0	0	0
Seal12	-39.026	146.239	0	0	0	0	0	0	0
Seal12	-39.025	146.245	0	0	0	0	0	0	0
Seal12	-39.025	146.251	0	0	0	0	0	0	0
Seal12	-39.028	146.234	-37	0.255	15186	901	57624	4596	83200
Seal12	-39.028	146.237	0	0	0	0	0	0	0
Seal12	-39.027	146.245	0	0	0	0	0	0	0
Seal12	-39.027	146.251	-17	0.097	14735	901	59102	5056	83058
Seal12	-39.03	146.237	-30	0.134	14866	901	57828	4472	83151
Seal12	-39.03	146.24	-2	0.328	14784	791	58074	4589	83303
Seal12	-39.03	146.243	-16	0.227	14705	750	58321	4717	83454
Seal12	-39.029	146.251	-17	0.061	14494	1061	59060	5154	83154
Seal12	-39.032	146.243	-6	0.3	14468	1000	58280	4507	83256
Seal12	-39.031	146.251	-24	0.062	14252	1250	59020	4962	83250
Seal12	-39.034	146.252	-33	0.177	14011	1458	58980	4776	83348
Seal12	-39.036	146.243	-26	0.172	13993	1500	58200	4100	82860
Seal12	-39.036	146.252	-44	0.243	13770	1677	58941	4596	83322
Seal12	-39.039	146.244	-39	0.279	13757	1750	58160	3905	82663
Seal12	-39.038	146.252	-45	0.16	13530	1904	58899	4423	83125
Seal12	-39.04	146.252	-46	0.038	13290	2136	58856	4257	82929
Seal12	-39.043	146.247	-49	0.058	13203	2264	58321	3717	82423
Seal13	-39.992	145.993	-80	0.003	97909	80568	22468	68464	9220
Seal13	-39.991	145.996	-80	0	97815	80376	22611	68360	9277
Seal13	-39.994	145.994	-80	0	98141	80728	22674	68691	8976
Seal13	-39.996	145.991	-80	0	98466	81081	22743	69023	8678
Seal13	-39.996	145.994	-80	0	98372	80890	22882	68919	8732
Seal13	-39.998	145.991	-80	0	98698	81242	22952	69250	8434
Seal13	-40.001	145.989	-80	0	99023	81594	23029	69581	8139
Seal13	-40.001	145.992	-80	0	98930	81404	23163	69478	8189
Seal13	-40.003	145.989	-80	0.003	99255	81756	23241	69809	7894
Seal13	-40.006	145.986	-80	0	99581	82109	23324	70140	7603
Seal13	-40.008	145.987	-80	0	99812	82271	23539	70367	7357
Seal13	-40.01	145.984	-80	0	100138	82623	23629	70699	7071
Seal13	-40.013	145.981	-80	0	100464	82976	23724	71030	6792
Seal13	-40.012	145.984	-80	0	100370	82786	23846	70926	6824
Seal13	-40.015	145.982	-80	0	100695	83139	23943	71258	6543
Seal13	-40.017	145.979	-80	0	101021	83491	24044	71589	6270
Seal13	-40.017	145.982	-80	0	100927	83302	24162	71485	6295
Seal13	-40.019	145.979	-80	0	101253	83655	24266	71816	6021
Seal13	-40.022	145.977	-80	0	101579	84007	24373	72148	5755
Seal13	-40.027	145.937	-80	0	103185	86842	23243	73906	6388
Seal13	-40.027	145.94	-80	0	103083	86649	23325	73792	6265
Seal13	-40.027	145.943	-80	0	102982	86457	23409	73679	6149
Seal13	-40.024	145.974	-80	0	101905	84360	24486	72480	5500
Seal13	-40.024	145.977	-80	0	101810	84171	24597	72375	5506
Seal13	-40.029	145.946	-80	0	103111	86425	23730	73790	5815
Seal13	-40.028	145.949	-80	0	103011	86234	23818	73679	5712
Seal13	-40.028	145.951	-80	0	102912	86043	23909	73568	5618
Seal13	-40.028	145.954	-80	0	102813	85852	24001	73458	5534
Seal13	-40.028	145.957	-80	0	102715	85661	24096	73349	5460
Seal13	-40.028	145.96	-80	0	102617	85471	24193	73240	5397
Seal13	-40.027	145.963	-80	0	102520	85281	24293	73132	5344
Seal13	-40.027	145.966	-80	0	102423	85091	24394	73024	5303
Seal13	-40.027	145.969	-80	0	102327	84902	24497	72918	5274
Seal13	-40.026	145.974	-80	0	102136	84524	24711	72707	5250
Seal13	-40.029	145.969	-80	0	102558	85065	24725	73144	5025
Seal13	-40.029	145.972	-80	0	102463	84877	24829	73039	5006
Seal13	-40.029	145.975	-80	0	102368	84688	24936	72934	5000
Seal14	-39.856	145.458	-75	0.01	108230	74599	31362	84812	7250
Seal14	-39.858	145.459	-75	0.005	108396	74411	31401	84939	7254
Seal14	-39.861	145.459	-74	0.005	108561	74223	31441	85065	7267
Seal14	-39.863	145.459	-74	0.007	108727	74036	31484	85193	7289
Seal14	-39.865	145.459	-74	0.005	108894	73848	31529	85321	7319
Seal14	-39.867	145.46	-75	0.005	109060	73661	31572	85449	7357
Seal14	-39.869	145.46	-75	0.01	109227	73475	31609	85578	7404
Seal14	-40.055	145.485	-71	0	124059	59705	38345	97911	16500
Seal14	-40.055	145.488	-71	0	123895	59911	38138	97725	16250
Seal14	-40.055	145.491	-71	0	123732	60118	37932	97539	16000
Seal14	-40.058	145.479	-71	0.006	124576	59151	38899	98451	17002
Seal14	-40.057	145.482	-71	0	124412	59357	38692	98264	16752
Seal14	-40.057	145.485	-71	0	124248	59564	38485	98078	16502
Seal14	-40.06	145.477	-71	0.013	124928	58803	39246	98804	17257
Seal14	-40.06	145.48	-71	0.01	124764	59010	39039	98617	17007
Seal14	-40.062	145.474	-70	0.007	125281	58456	39593	99157	17516
Seal14	-40.081	145.395	-63	0.005	131079	51902	46305	105438	13668
Seal14	-40.081	145.398	-63	0.014	130908	52101	46090	105246	13829
Seal14	-40.081	145.401	-63	0.006	130739	52300	45876	105055	13993
Seal14	-40.081	145.404	-63	0	130569	52500	45663	104863	14160
Seal14	-40.081	145.407	-63	0.013	130400	52700	45449	104672	14329
Seal14	-40.08	145.41	-63	0.013	130231	52901	45236	104481	14500
Seal14	-40.08	145.412	-64	0.013	130062	53102	45024	104291	14674
Seal14	-40.08	145.415	-64	0.011	129893	53303	44811	104100	14849
Seal14	-40.08	145.418	-64	0.014	129725	53505	44600	103910	15027
Seal14	-40.08	145.421	-64	0.01	129557	53708	44388	103720	15207
Seal14	-40.079	145.424	-65	0.008	129389	53910	44177	103530	15389
Seal15	-39.659	146.296	-80	0	56436	36235	44388	27528	25311
Seal15	-39.659	146.299	-80	0	56405	36015	44635	27541	25329
Seal15	-39.661	146.296	-80	0	56684	36353	44347	27778	25061
Seal15	-39.661	146.299	-80	0	56654	36133	44593	27791	25080
Seal15	-39.661	146.302	-80	0	56624	35914	44840	27805	25101
Seal15	-39.66	146.305	-80	0	56596	35695	45087	27822	25125
Seal15	-39.663	146.296	-80	0	56932	36473	44307	28028	24812
Seal15	-39.663	146.305	-80	0	56845	35816	45047	28071	24876
Seal15	-39.662	146.308	-80	0	56818	35598	45294	28090	24902
Seal15	-39.665	146.297	-80	0	57180	36593	44268	28278	24562
Seal15	-39.664	146.311	-80	0	57041	35505	45503	28360	24683
Seal15	-39.672	146.237	-79	0.006	58302	41367	39045	28779	24501
Seal15	-39.668	146.294	-80	0	57459	36933	43983	28518	24296
Seal15	-39.67	146.292	-80	0	57739	37274	43693	28760	24033
Seal15	-39.67	146.294	-80	0	57707	37056	43939	28767	24047
Seal15	-39.673	146.289	-80	0	58020	37614	43403	29004	23771
Seal15	-39.672	146.292	-80	0	57987	37397	43649	29010	23783
Seal16	-38.37	148.322	-69	0.009	196746	60715	3162	34904	2151
Seal16	-38.372	148.322	-69	0.009	196659	60956	3092	34677	2016
Seal16	-38.374	148.322	-70	0.006	196571	61197	3041	34450	1904
Seal16	-38.377	148.32	-69	0.003	196250	61372	2761	34118	2062
Seal16	-38.381	148.318	-69	0.009	195842	61791	2500	33560	1768
Seal16	-38.384	148.315	-68	0.008	195521	61970	2236	33228	1500
Seal16	-38.389	148.313	-68	0.004	195114	62392	1820	32670	1031
Seal16	-38.391	148.31	-68	0.005	194794	62575	1521	32339	901
Seal16	-38.393	148.311	-69	0.007	194708	62817	1346	32111	707
Seal16	-38.396	148.308	-69	0.002	194388	63001	1031	31781	791
Seal16	-38.398	148.306	-69	0.001	194068	63186	707	31450	1000
Seal16	-38.402	148.295	-67	0.007	193042	63209	0	30827	1000
Seal16	-38.401	148.298	-68	0.009	193277	63262	250	30923	1250
Seal16	-38.401	148.303	-69	0.007	193748	63373	354	31121	1275
Seal16	-38.4	148.306	-70	0.001	193983	63430	500	31222	1031
Seal16	-38.4	148.309	-70	0.003	194218	63487	559	31325	791
Seal16	-38.404	148.287	-68	0.008	192252	63297	750	30316	354
Seal16	-38.404	148.289	-68	0.01	192487	63348	500	30408	559
Seal16	-38.404	148.292	-68	0.009	192722	63400	250	30501	791
Seal16	-38.403	148.301	-69	0.008	193428	63561	0	30792	1521
Seal16	-38.403	148.303	-69	0.008	193663	63617	250	30892	1346
Seal16	-38.403	148.306	-70	0.003	193898	63673	250	30994	1118
Seal16	-38.402	148.309	-71	0.01	194134	63730	354	31098	901
Seal16	-38.402	148.312	-71	0.011	194369	63789	500	31203	707
Seal16	-38.407	148.284	-68	0.002	191932	63485	750	29993	500
Seal16	-38.407	148.287	-68	0.003	192167	63542	750	30083	559
Seal16	-38.406	148.29	-68	0.004	192402	63593	559	30176	707
Seal16	-38.406	148.298	-68	0.01	193108	63751	250	30463	1346
Seal16	-38.405	148.301	-69	0.01	193343	63805	0	30562	1581
Seal16	-38.404	148.312	-72	0.01	194285	64032	250	30977	750
Seal16	-38.404	148.315	-72	0.004	194520	64091	354	31085	500
Seal16	-38.409	148.284	-68	0.006	191847	63727	500	29759	559
Seal16	-38.408	148.296	-68	0.012	192788	63941	500	30135	1250
Seal16	-38.408	148.298	-69	0.009	193024	63995	354	30234	1458
Seal16	-38.406	148.315	-72	0.003	194437	64334	250	30860	559
Seal16	-38.406	148.318	-73	0.004	194672	64393	250	30970	354
Seal16	-38.412	148.282	-68	0.006	191527	63908	250	29436	559
Seal16	-38.411	148.285	-69	0.005	191762	63969	250	29527	707
Seal16	-38.41	148.296	-69	0.007	192704	64186	250	29905	1414
Seal16	-38.41	148.299	-69	0.004	192939	64239	250	30004	1601
Seal16	-38.413	148.288	-69	0.005	191914	64273	0	29386	1000
Seal16	-38.413	148.293	-69	0.006	192385	64378	0	29577	1458
Seal16	-38.413	148.296	-69	0.006	192620	64430	0	29675	1601
Seal16	-38.416	148.288	-69	0.009	191830	64516	250	29155	1031
Seal16	-38.415	148.294	-70	0.003	192301	64623	250	29347	1521
Seal16	-38.415	148.297	-70	0.008	192537	64675	250	29446	1768
Seal16	-38.414	148.308	-72	0.008	193480	64891	250	29859	1601
Seal16	-38.408	148.373	-90	0.016	198912	66413	4191	32730	2016
Seal16	-38.408	148.376	-91	0.016	199149	66489	4430	32872	2264
Seal16	-38.418	148.291	-70	0.003	191982	64817	500	29019	1346
Seal16	-38.417	148.294	-70	0.006	192218	64868	500	29117	1581
Seal16	-38.417	148.303	-71	0.005	192925	65025	500	29422	2151
Seal16	-38.411	148.367	-89	0.013	198358	66501	3640	32242	1500
Seal16	-38.41	148.37	-90	0.01	198595	66575	3881	32383	1750
Seal16	-38.42	148.292	-70	0.003	191899	65062	750	28789	1458
Seal16	-38.413	148.365	-88	0.011	198041	66666	3335	31895	1275
Seal16	-38.413	148.368	-89	0.008	198278	66739	3579	32035	1521
Seal16	-38.422	148.295	-70	0.006	192052	65357	1000	28659	1803
Seal16	-38.416	148.363	-88	0.017	197724	66832	3041	31549	1118
Seal16	-38.418	148.357	-86	0.005	197170	66930	2512	31064	901
Seal16	-38.418	148.36	-87	0.01	197407	67001	2761	31202	1061
Seal16	-38.426	148.298	-71	0.008	192123	65898	1061	28304	1904
Seal16	-38.423	148.335	-76	0.02	195196	66639	500	29800	1803
Seal16	-38.421	148.355	-86	0.019	196853	67101	2250	30719	1031
Seal16	-38.428	148.301	-72	0.002	192278	66194	707	28182	1581
Seal16	-38.425	148.332	-76	0.012	194879	66819	250	29459	2151
Seal16	-38.425	148.335	-76	0.023	195116	66881	500	29585	1953
Seal16	-38.423	148.352	-85	0.022	196537	67273	2000	30373	1250
Seal16	-38.43	148.302	-72	0.007	192196	66438	559	27956	1346
Seal16	-38.428	148.33	-76	0.006	194562	67001	0	29117	2359
Seal16	-38.427	148.333	-75	0.014	194799	67062	250	29243	2305
Seal16	-38.426	148.347	-81	0.012	195983	67380	1500	29893	1581
Seal16	-38.432	148.305	-73	0.006	192351	66735	250	27840	1031
Seal16	-38.432	148.311	-73	0.008	192825	66842	0	28064	1031
Seal16	-38.431	148.313	-73	0.014	193061	66896	250	28178	1118
Seal16	-38.43	148.327	-76	0.005	194245	67183	250	28776	2016
Seal16	-38.43	148.33	-76	0.007	194482	67243	0	28901	2236
Seal16	-38.429	148.342	-78	0.025	195429	67492	1000	29415	2016
Seal16	-38.429	148.344	-79	0.023	195666	67556	1250	29548	1904
Seal16	-38.434	148.308	-74	0.006	192507	67032	0	27728	750
Seal16	-38.434	148.314	-74	0.011	192981	67140	250	27956	901
Seal16	-38.433	148.325	-76	0.006	193928	67367	500	28435	1677
Seal16	-38.432	148.328	-76	0.001	194165	67426	250	28559	1904
Seal16	-38.432	148.336	-76	0.029	194876	67608	500	28941	2500
Seal16	-38.431	148.339	-77	0.031	195113	67670	750	29071	2359
Seal16	-38.436	148.308	-74	0.002	192427	67277	0	27505	500
Seal16	-38.436	148.317	-75	0.004	193137	67439	0	27853	901
Seal16	-38.435	148.325	-76	0.003	193848	67610	500	28218	1581
Seal16	-38.434	148.334	-77	0.021	194559	67789	250	28597	2305
Seal16	-38.434	148.337	-77	0.03	194796	67850	500	28727	2550
Seal16	-38.445	148.232	-68	0.005	185964	66130	5062	24922	1521
Seal16	-38.442	148.275	-70	0.008	189507	66842	2016	26044	1346
Seal16	-38.438	148.311	-75	0.004	192584	67574	250	27398	354
Seal16	-38.438	148.317	-76	0.009	193058	67683	0	27634	791
Seal16	-38.437	148.32	-76	0.009	193295	67739	250	27755	1031
Seal16	-38.448	148.233	-68	0.002	185881	66376	4931	24679	1275
Seal16	-38.444	148.275	-71	0.003	189426	67086	1904	25812	1581
Seal16	-38.444	148.278	-71	0.001	189662	67140	1677	25905	1581
Seal16	-38.44	148.312	-75	0.006	192504	67818	250	27177	250
Seal16	-38.44	148.32	-76	0.003	193215	67983	354	27536	1000
Seal16	-38.439	148.326	-77	0.006	193690	68096	500	27785	1500
Seal16	-38.45	148.233	-69	0.001	185799	66623	4802	24436	1031
Seal16	-38.446	148.278	-72	0.003	189582	67384	1581	25673	1346
Seal16	-38.442	148.315	-76	0.005	192662	68116	0	27075	559
Seal16	-38.442	148.321	-77	0.001	193136	68226	500	27319	1031
Seal16	-38.442	148.323	-77	0.003	193373	68283	707	27443	1275
Seal16	-38.451	148.242	-69	0.002	186426	66994	4031	24382	1250
Seal16	-38.451	148.245	-70	0.006	186662	67038	3816	24450	1458
Seal16	-38.448	148.279	-72	0	189502	67628	1414	25442	1118
Seal16	-38.448	148.281	-72	0.002	189738	67683	1250	25539	1031
Seal16	-38.447	148.284	-73	0.004	189975	67739	1031	25638	1000
Seal16	-38.444	148.318	-76	0.005	192820	68415	354	26978	901
Seal16	-38.444	148.321	-77	0.004	193057	68470	559	27102	1118
Seal16	-38.444	148.324	-77	0.011	193295	68526	750	27227	1346
Seal16	-38.453	148.245	-70	0.007	186581	67284	3691	24210	1346
Seal16	-38.453	148.248	-70	0.009	186818	67328	3473	24281	1581
Seal16	-38.453	148.251	-70	0.006	187054	67373	3260	24354	1820
Seal16	-38.45	148.279	-72	0.002	189422	67872	1250	25212	901
Seal16	-38.45	148.282	-73	0.002	189658	67927	1061	25309	791
Seal16	-38.447	148.313	-76	0.004	192267	68551	0	26517	354
Seal16	-38.447	148.318	-77	0.007	192741	68659	500	26761	791
Seal16	-38.446	148.327	-78	0.011	193454	68826	500	27140	1521
Seal16	-38.455	148.251	-70	0.011	186973	67619	3132	24116	1768
Seal16	-38.45	148.307	-76	0.01	191714	68692	250	26059	0
Seal16	-38.449	148.313	-76	0.004	192188	68795	0	26298	250
Seal16	-38.449	148.316	-76	0.008	192426	68849	250	26420	500
Seal16	-38.449	148.319	-77	0.008	192663	68903	500	26544	750
Seal16	-38.448	148.33	-80	0.005	193613	69127	250	27057	1750
Seal16	-38.456	148.265	-72	0.003	188077	68102	1953	24286	1768
Seal16	-38.455	148.28	-73	0.002	189262	68360	1031	24751	559
Seal16	-38.454	148.282	-73	0.004	189500	68415	791	24851	354
Seal16	-38.454	148.285	-74	0.002	189737	68470	559	24953	250
Seal16	-38.451	148.316	-77	0.005	192348	69093	354	26202	559
Seal16	-38.45	148.33	-80	0.007	193536	69370	250	26845	1768
Seal16	-38.45	148.333	-81	0.001	193773	69429	0	26978	2016
Seal16	-38.458	148.263	-72	0.007	187761	68298	2016	23965	2000
Seal16	-38.458	148.266	-72	0.004	187998	68347	1803	24052	1750
Seal16	-38.458	148.269	-73	0.003	188235	68396	1601	24142	1500
Seal16	-38.457	148.283	-74	0.004	189421	68659	707	24622	250
Seal16	-38.456	148.286	-74	0.001	189658	68714	500	24725	0
Seal16	-38.456	148.288	-74	0.003	189895	68770	250	24829	250
Seal16	-38.453	148.319	-77	0.009	192507	69391	707	26112	901
Seal16	-38.453	148.322	-78	0.005	192745	69445	901	26239	1118
Seal16	-38.453	148.328	-79	0.01	193220	69557	500	26500	1581
Seal16	-38.452	148.333	-81	0.004	193696	69672	0	26768	2062
Seal16	-38.452	148.336	-82	0.008	193934	69730	0	26904	2305
Seal16	-38.462	148.252	-71	0.004	186733	68357	2704	23401	1521
Seal16	-38.461	148.255	-70	0.012	186970	68402	2500	23480	1581
Seal16	-38.461	148.258	-71	0.015	187207	68448	2305	23561	1677
Seal16	-38.461	148.26	-72	0.01	187444	68495	2121	23645	1803
Seal16	-38.459	148.283	-74	0.004	189342	68903	559	24394	354
Seal16	-38.458	148.289	-75	0.001	189817	69013	250	24603	354
Seal16	-38.454	148.334	-81	0.007	193619	69915	250	26558	2136
Seal16	-38.454	148.337	-82	0.013	193857	69973	0	26695	2372
Seal16	-38.454	148.339	-83	0.015	194095	70033	250	26834	2610
Seal16	-38.466	148.227	-71	0.01	184521	68237	4373	22561	901
Seal16	-38.462	148.278	-74	0.004	188789	69040	707	23964	901
Seal16	-38.461	148.283	-75	0.003	189263	69147	354	24166	559
Seal16	-38.46	148.289	-75	0.004	189738	69257	0	24377	559
Seal16	-38.456	148.334	-81	0.012	193542	70158	250	26349	2236
Seal16	-38.456	148.343	-85	0.003	194256	70335	500	26769	2500
Seal16	-38.463	148.281	-75	0.011	188948	69337	354	23835	901
Seal16	-38.463	148.284	-75	0.007	189185	69391	250	23939	791
Seal16	-38.463	148.286	-75	0.004	189423	69445	0	24044	750
Seal16	-38.463	148.289	-76	0.002	189660	69501	0	24152	791
Seal16	-38.46	148.318	-78	0.001	192038	70070	707	25339	1118
Seal16	-38.46	148.32	-78	0.004	192276	70123	901	25468	1346
Seal16	-38.459	148.332	-80	0.023	193228	70344	500	26002	2151
Seal16	-38.465	148.287	-75	0.003	189345	69689	0	23818	1000
Seal16	-38.462	148.323	-79	0.008	192437	70421	1250	25387	1677
Seal16	-38.464	148.329	-79	0.031	192838	70775	750	25447	2016
Seal16	-38.474	148.237	-71	0.013	184914	69338	3202	21773	1275
Seal16	-38.466	148.327	-79	0.013	192524	70964	1000	25101	1953
Seal16	-38.469	148.324	-79	0.012	192210	71154	1250	24755	1953
Seal16	-38.478	148.243	-72	0.011	185233	69911	2500	21432	791
Seal16	-38.471	148.322	-79	0.008	191896	71345	1500	24409	1953
Seal16	-38.48	148.246	-72	0.006	185392	70198	2151	21268	707
Seal16	-38.473	148.319	-79	0.007	191582	71537	1677	24064	2016
Seal16	-38.476	148.32	-80	0.004	191508	71782	1750	23854	1904
Seal16	-38.484	148.25	-73	0.011	185476	70733	1677	20872	1031
Seal16	-38.478	148.317	-79	0.009	191194	71973	2000	23508	1904
Seal16	-38.486	148.253	-73	0.011	185637	71021	1346	20718	1250
Seal16	-38.488	148.256	-74	0.013	185799	71310	1031	20570	1521
Seal16	-38.49	148.259	-74	0.006	185961	71600	707	20427	1521
Seal16	-38.492	148.262	-74	0	186124	71890	354	20289	1250
Seal16	-38.496	148.268	-74	0.013	186452	72472	250	20028	901
Seal16	-38.498	148.272	-75	0.013	186616	72763	559	19906	901
Seal16	-38.5	148.275	-75	0.01	186781	73056	901	19790	1031
Seal16	-38.502	148.278	-75	0	186947	73349	1250	19679	1250
Seal16	-38.5	148.3	-78	0.003	188860	73756	2850	20670	1118
Seal16	-38.506	148.281	-75	0.013	187040	73887	1677	19354	1768
Seal16	-38.508	148.284	-76	0.005	187207	74181	2016	19257	2016
Seal16	-38.512	148.291	-77	0.014	187543	74770	2704	19080	1953
Seal17	-39.389	145.562	-78	0	70401	62367	9304	53733	14534
Seal17	-39.391	145.562	-78	0	70472	62571	9334	53757	14519
Seal17	-39.391	145.565	-78	0	70233	62426	9086	53508	14769
Seal17	-39.391	145.568	-78	0	69993	62282	8839	53259	15019
Seal17	-39.39	145.582	-78	0	68798	61573	7603	52016	16267
Seal17	-39.389	145.585	-78	0	68559	61433	7357	51767	16517
Seal17	-39.393	145.565	-78	0	70305	62630	9124	53533	14759
Seal17	-39.393	145.568	-78	0	70066	62487	8878	53285	15008
Seal17	-39.393	145.571	-78	0	69827	62344	8631	53036	15258
Seal17	-39.393	145.574	-78	0	69588	62202	8385	52787	15508
Seal17	-39.392	145.579	-78	0	69110	61920	7894	52290	16008
Seal17	-39.395	145.568	-78	0	70140	62692	8923	53311	15002
Seal17	-39.395	145.571	-78	0	69901	62550	8678	53063	15252
Seal17	-39.395	145.574	-78	0	69662	62408	8434	52814	15502
Seal17	-39.395	145.577	-78	0	69424	62268	8189	52565	15752
Seal17	-39.394	145.58	-78	0	69185	62127	7945	52317	16002
Seal17	-39.397	145.568	-78	0	70214	62898	8976	53339	15000
Seal17	-39.397	145.571	-78	0	69976	62756	8732	53090	15250
Seal17	-39.397	145.574	-78	0	69737	62615	8489	52842	15500
Seal17	-39.397	145.577	-78	0	69499	62475	8246	52593	15750
Seal17	-39.397	145.58	-78	0	69260	62335	8004	52345	16000
Seal17	-39.4	145.569	-78	0	70289	63104	9031	53367	15002
Seal17	-39.399	145.571	-78	0	70051	62962	8782	53119	15252
Seal17	-39.399	145.574	-78	0	69813	62822	8533	52871	15502
Seal17	-39.399	145.577	-78	0	69575	62682	8284	52623	15752
Seal17	-39.402	145.566	-78	0	70603	63451	9304	53645	14759
Seal17	-39.402	145.569	-78	0	70365	63310	9055	53397	15008
Seal17	-39.402	145.572	-78	0	70127	63169	8807	53149	15258
Seal17	-39.401	145.575	-78	0	69889	63029	8559	52901	15508
Seal17	-39.401	145.577	-78	0	69651	62889	8310	52653	15758
Seal17	-39.404	145.575	-78	0	69967	63236	8591	52932	15518
Seal17	-39.403	145.578	-78	0	69729	63097	8344	52684	15768
Seal18	-39.274	145.971	-76	0	32493	30806	28284	17344	47977
Seal18	-39.277	145.963	-76	0.012	33284	31561	27506	18009	47382
Seal18	-39.276	145.968	-76	0	32811	31155	27997	17523	47635
Seal18	-39.28	145.957	-76	0.004	33838	32114	26968	18439	46916
Seal18	-39.282	145.952	-77	0.012	34392	32667	26430	18876	46452
Seal18	-39.285	145.946	-77	0.01	34946	33220	25894	19320	45991
Seal18	-39.293	145.93	-78	0	36610	34880	24291	20684	44619
Seal18	-39.296	145.922	-78	0	37401	35641	23512	21397	44052
Seal18	-39.298	145.919	-78	0.003	37720	35988	23229	21617	43716
Seal18	-39.301	145.914	-78	0.006	38275	36542	22699	22091	43268
Seal18	-39.303	145.908	-78	0.007	38831	37096	22161	22568	42823
Seal18	-39.306	145.9	-78	0.002	39621	37858	21378	23298	42274
Seal18	-39.309	145.889	-77	0.01	40646	38831	20349	24282	41629
Seal18	-39.309	145.895	-77	0.012	40176	38413	20840	23783	41836
Seal18	-39.312	145.886	-77	0.013	40966	39177	20058	24520	41299
Seal18	-39.314	145.881	-76	0.013	41522	39732	19522	25011	40870
Seal18	-39.317	145.873	-76	0	42312	40497	18742	25755	40346
Seal18	-39.32	145.867	-76	0	42868	41053	18209	26251	39925
Seal18	-39.322	145.862	-76	0	43423	41608	17678	26750	39507
Seal18	-39.325	145.853	-76	0.006	44213	42375	16900	27501	39004
Seal18	-39.328	145.848	-75	0.009	44769	42931	16373	28005	38596
Seal18	-39.331	145.843	-75	0	45325	43487	15837	28510	38191
Seal18	-39.333	145.837	-75	0.013	45880	44043	15297	29017	37791
Seal18	-39.336	145.832	-74	0.011	46436	44600	14759	29527	37394
Seal18	-39.338	145.826	-74	0.003	46992	45156	14222	30038	36907
Seal18	-39.341	145.821	-74	0	47548	45712	13686	30550	36364
Seal18	-39.409	145.527	-77	0	74092	65900	12838	57180	11294
Seal18	-39.418	145.533	-77	0	73919	66408	12503	56816	11919
Seal18	-39.42	145.536	-77	0	73760	66465	12311	56604	12209
Seal18	-39.419	145.554	-78	0.014	72338	65602	10822	55121	13686
Seal18	-39.418	145.559	-78	0	71865	65319	10326	54627	14180
Seal18	-39.418	145.565	-78	0	71392	65039	9830	54132	14674
Seal18	-39.417	145.568	-78	0	71156	64900	9582	53885	14921
Seal18	-39.421	145.548	-77	0.014	72892	66092	11350	55653	13238
Seal19	-39.175	146.218	-76	0.001	8385	8344	51971	7382	68805
Seal19	-39.175	146.22	-76	0.002	8139	8097	52217	7163	68976
Seal19	-39.175	146.223	-76	0.001	7894	7850	52462	6946	69147
Seal19	-39.174	146.226	-76	0.001	7649	7603	52707	6731	69319
Seal19	-39.178	146.212	-75	0.004	8923	8878	51433	7941	68281
Seal19	-39.177	146.218	-75	0.006	8434	8385	51924	7504	68622
Seal19	-39.505	145.694	-75	0	66585	66140	1500	47239	16250
Seal19	-39.507	145.694	-75	0	66713	66297	1521	47341	16156
Seal19	-39.507	145.697	-75	0	66499	66103	1275	47112	16388
Seal19	-39.506	145.7	-75	0	66284	65910	1031	46884	16621
Seal19	-39.508	145.703	-75	0	66201	65875	901	46760	16767
Seal19	-39.51	145.706	-75	0	66118	65843	750	46638	16919
Seal19	-39.513	145.706	-75	0	66250	66004	750	46745	16780
Seal19	-39.515	145.706	-75	0	66382	66165	750	46852	16530
Seal19	-39.517	145.704	-75	0	66727	66517	1000	47186	16298
Seal19	-39.517	145.707	-75	0	66516	66327	750	46961	16281
Seal19	-39.519	145.704	-75	0	66860	66679	1031	47295	16049
Seal19	-39.522	145.701	-75	0	67205	67032	1346	47629	15821
Seal19	-39.959	145.581	-78	0	110445	73050	25269	84360	12352
Seal19	-39.961	145.581	-78	0	110635	72901	25383	84524	12150
Seal19	-39.963	145.581	-78	0.01	110825	72752	25500	84688	11950
Seal19	-39.963	145.584	-78	0.006	110662	72953	25280	84500	11800
Seal19	-39.966	145.584	-78	0.014	110853	72805	25399	84666	11600
Seal19	-39.968	145.587	-78	0.01	110882	72860	25303	84644	11250
Seal19	-39.97	145.588	-77	0.01	111073	72714	25428	84811	11051
Seal19	-39.972	145.588	-77	0.013	111265	72568	25554	84977	10854
Seal19	-39.972	145.591	-77	0.014	111104	72771	25339	84791	10701
Seal19	-39.974	145.591	-77	0.003	111296	72626	25468	84959	10503
Seal19	-39.976	145.591	-77	0.01	111488	72482	25599	85127	10308
Seal19	-39.976	145.594	-77	0.009	111329	72686	25387	84942	10152
Seal19	-39.978	145.594	-77	0.012	111521	72543	25521	85111	9956
Seal19	-39.98	145.595	-77	0.004	111714	72400	25656	85280	9763
Seal19	-39.98	145.598	-77	0.007	111556	72606	25447	85096	9605
Seal19	-39.982	145.598	-78	0.008	111749	72464	25586	85266	9411
Seal19	-39.985	145.598	-78	0.011	111943	72323	25726	85436	9220
Seal19	-39.987	145.601	-78	0.003	111979	72390	25663	85424	8867
Seal19	-39.989	145.602	-78	0	112173	72250	25807	85596	8678
Seal19	-39.991	145.605	-78	0	112211	72319	25751	85586	8325
Seal19	-39.993	145.605	-78	0.003	112406	72181	25900	85759	8139
Seal19	-39.995	145.608	-78	0.01	112446	72253	25852	85752	7786
Seal19	-39.997	145.608	-78	0.012	112641	72117	26005	85925	7603
Seal19	-39.999	145.609	-77	0.002	112837	71981	26159	86099	7425
Seal19	-39.999	145.612	-78	0.01	112682	72191	25964	85920	7250
Seal19	-40.001	145.612	-78	0.007	112879	72056	26121	86095	7071
Seal19	-40.004	145.612	-77	0.002	113076	71922	26280	86270	6897
Seal19	-40.003	145.615	-78	0.013	112921	72134	26088	86092	6718
Seal19	-40.002	145.629	-78	0	112156	73194	25142	85207	5900
Seal19	-40.006	145.615	-78	0.014	113119	72000	26249	86268	6543
Seal19	-40.005	145.621	-78	0	112812	72425	25870	85914	6190
Seal19	-40.005	145.624	-78	0	112659	72637	25682	85737	6021
Seal19	-40.005	145.627	-78	0	112507	72850	25495	85561	5858
Seal19	-40.008	145.615	-78	0.011	113316	71868	26411	86444	6374
Seal19	-40.008	145.618	-78	0.011	113163	72080	26223	86267	6190
Seal20	-39.818	145.778	-81	0	87707	83978	3500	61062	3363
Seal20	-39.82	145.778	-81	0	87905	84158	3509	61230	3182
Seal20	-39.911	145.81	-81	0.007	95489	87133	8310	67604	6047
Seal20	-39.914	145.81	-80	0.014	95699	87251	8551	67796	6295
Seal20	-39.916	145.81	-80	0.016	95910	87371	8793	67988	6543
Seal20	-39.912	145.859	-79	0	93685	83662	8732	65350	7382
Seal20	-39.912	145.862	-79	0	93558	83445	8793	65200	7504
Seal20	-39.911	145.87	-79	0	93182	82797	9014	64754	7906
Seal20	-39.918	145.81	-80	0.016	96120	87490	9035	68180	6792
Seal20	-39.915	145.853	-79	0.013	94154	84220	8878	65851	7387
Seal20	-39.915	145.856	-79	0	94027	84003	8923	65700	7492
Seal20	-39.914	145.868	-79	0	93523	83139	9172	65104	7977
Seal20	-39.914	145.871	-79	0	93398	82923	9250	64956	8112
Seal20	-39.92	145.813	-80	0.008	96197	87392	9220	68214	7018
Seal20	-39.918	145.848	-78	0.013	94625	84778	9055	66352	7433
Seal20	-39.917	145.851	-79	0.013	94497	84561	9086	66201	7521
Seal20	-39.917	145.854	-79	0.013	94369	84345	9124	66050	7616
Seal20	-39.916	145.868	-79	0	93740	83265	9411	65306	8189
Seal20	-39.922	145.814	-80	0.011	96408	87513	9464	68407	7267
Seal20	-39.92	145.845	-78	0.013	94967	85119	9280	66703	7591
Seal20	-39.92	145.848	-78	0.013	94839	84903	9304	66551	7669
Seal20	-39.919	145.86	-79	0	94332	84039	9464	65951	8051
Seal20	-39.918	145.865	-79	0	94081	83608	9582	65655	8280
Seal20	-39.924	145.814	-80	0.014	96619	87635	9708	68601	7517
Seal20	-39.923	145.84	-78	0	95439	85678	9503	67205	7701
Seal20	-39.922	145.843	-78	0	95310	85461	9513	67053	7762
Seal20	-39.922	145.851	-79	0.013	94927	84812	9582	66600	7988
Seal20	-39.921	145.857	-79	0	94674	84381	9660	66301	8174
Seal20	-39.921	145.86	-79	0	94548	84165	9708	66152	8276
Seal20	-39.921	145.866	-79	0	94298	83735	9823	65857	8500
Seal20	-39.925	145.834	-78	0	95912	86236	9753	67709	7850
Seal20	-39.925	145.837	-78	0	95782	86019	9750	67556	7894
Seal20	-39.925	145.843	-78	0	95525	85586	9763	67252	8004
Seal20	-39.924	145.846	-78	0.013	95397	85370	9779	67101	8070
Seal20	-39.924	145.849	-78	0.013	95269	85154	9801	66950	8143
Seal20	-39.924	145.852	-79	0.013	95142	84939	9830	66800	8223
Seal20	-39.923	145.863	-79	0	94639	84078	10006	66206	8610
Seal20	-39.927	145.835	-78	0	96126	86360	10003	67907	8097
Seal20	-39.927	145.838	-78	0	95996	86144	10000	67754	8139
Seal20	-39.927	145.84	-78	0	95868	85928	10003	67602	8189
Seal20	-39.926	145.86	-79	0	94981	84421	10198	66555	8732
Seal20	-39.93	145.823	-79	0.013	96860	87352	10326	68719	8254
Seal20	-39.93	145.826	-78	0.013	96729	87135	10299	68564	8265
Seal20	-39.93	145.829	-78	0.013	96599	86918	10277	68411	8284
Seal20	-39.93	145.832	-78	0	96469	86702	10262	68257	8310
Seal20	-39.928	145.858	-79	0	95322	84763	10398	66905	8867
Seal20	-39.93	145.855	-79	0.01	95664	85106	10607	67254	9014
Seal20	-39.93	145.858	-79	0	95539	84892	10645	67107	9100
Seal20	-39.933	145.856	-79	0.006	95880	85235	10854	67456	9250
Seal20	-39.935	145.853	-79	0.014	96222	85578	11071	67805	9411
Seal20	-39.937	145.85	-79	0.013	96564	85922	11294	68155	9582
Seal20	-39.94	145.848	-78	0.013	96905	86265	11524	68504	9763
Seal20	-39.942	145.845	-78	0.013	97247	86608	11761	68854	9953
Seal20	-39.947	145.843	-78	0	97805	87082	12253	69405	10398
Seal21	-39.594	146.178	-79	0	50520	42274	36381	20943	34385
Seal21	-39.596	146.178	-79	0.006	50757	42330	36336	21173	34141
Seal21	-39.599	146.176	-79	0.009	51075	42630	36046	21501	33956
Seal21	-39.773	146.114	-80	0	71404	56560	25774	41829	17681
Seal21	-39.775	146.114	-80	0	71640	56686	25739	42060	17509
Seal21	-39.775	146.117	-80	0	71556	56470	25987	41967	17692
Seal21	-39.775	146.12	-80	0	71474	56254	26235	41876	17876
Seal21	-39.778	146.111	-80	0	71959	57027	25458	42386	17156
Seal21	-39.777	146.123	-80	0	71628	56166	26450	42019	17897
Seal21	-39.78	146.106	-80	0	72364	57585	24931	42808	16621
Seal21	-39.78	146.109	-80	0	72279	57369	25179	42712	16802
Seal21	-39.779	146.123	-80	0	71865	56294	26421	42252	17734
Seal21	-39.782	146.106	-80	0	72599	57712	24902	43039	16449
Seal21	-39.782	146.109	-80	0	72514	57496	25151	42943	16632
Seal21	-39.781	146.126	-80	0.014	72021	56210	26642	42398	17766
Seal21	-39.785	146.106	-80	0	72834	57839	24876	43270	16279
Seal21	-39.942	146.242	-80	0	88488	62515	37849	59109	3052
Seal21	-39.944	146.242	-80	0	88735	62708	37949	59357	3202
Seal21	-39.947	146.24	-80	0	89023	63060	37822	59633	3553
Seal21	-39.954	146.258	-80	0	89771	62907	39601	60478	3482
Seal21	-39.956	146.258	-80	0	90018	63105	39706	60727	3717
Seal21	-39.959	146.256	-80	0	90303	63456	39586	60999	4039
Seal21	-39.962	146.268	-80	0	90651	63251	40704	61415	4279
Seal21	-39.965	146.265	-80	0.003	90934	63600	40587	61683	4562
Seal21	-39.967	146.324	-81	0	91102	61376	45437	62251	6755
Seal22	-39.701	145.761	-79	0.011	77802	75237	1521	53295	5062
Seal22	-39.7	145.764	-80	0.01	77629	75042	1275	53081	5154
Seal22	-39.7	145.769	-80	0.003	77286	74653	791	52656	5368
Seal22	-39.703	145.758	-79	0.002	78155	75588	1820	53638	5220
Seal22	-39.703	145.764	-80	0.013	77811	75199	1346	53212	5385
Seal22	-39.703	145.767	-80	0.013	77639	75004	1118	53000	5483
Seal22	-39.702	145.77	-80	0	77468	74810	901	52788	5590
Seal22	-39.705	145.767	-80	0.013	77821	75162	1250	53133	5712
Seal22	-39.705	145.77	-80	0	77650	74968	1000	52921	5815
Seal22	-39.704	145.773	-80	0	77480	74775	750	52710	5927
Seal22	-39.709	145.767	-80	0.012	78187	75479	1250	53400	6175
Seal22	-39.709	145.77	-80	0	78016	75286	1000	53190	6270
Seal22	-39.711	145.768	-80	0.01	78370	75638	1250	53535	6408
Seal22	-39.714	145.768	-80	0.006	78553	75798	1275	53671	6643
Seal22	-39.716	145.768	-80	0.003	78737	75958	1346	53808	6731
Seal23	-39.589	145.58	-76	0.001	80189	79844	13484	60599	4809
Seal23	-39.588	145.583	-76	0.002	79977	79649	13238	60376	5031
Seal23	-39.588	145.585	-76	0.002	79765	79455	12993	60154	5256
Seal23	-39.592	145.571	-76	0.004	80958	80586	14268	61381	4301
Seal23	-39.591	145.574	-76	0.004	80745	80391	14022	61158	4507
Seal23	-39.591	145.577	-76	0.008	80533	80196	13777	60935	4717
Seal23	-39.591	145.58	-76	0.011	80322	80001	13532	60713	4931
Seal23	-39.594	145.563	-76	0.009	81727	81328	15052	62163	3881
Seal23	-39.594	145.566	-76	0.012	81514	81133	14807	61940	4070
Seal23	-39.594	145.569	-76	0.011	81302	80937	14562	61717	4257
Seal23	-39.594	145.572	-76	0.008	81090	80742	14318	61494	4451
Seal23	-39.594	145.574	-76	0.002	80878	80547	14074	61272	4650
Seal23	-39.593	145.577	-77	0.007	80666	80352	13829	61050	4854
Seal23	-39.593	145.58	-77	0.01	80455	80158	13583	60828	5062
Seal23	-39.595	145.58	-77	0.014	80589	80316	13613	60943	5202
Seal23	-39.6	145.546	-75	0.011	83266	82816	16621	63728	2704
Seal23	-39.6	145.549	-75	0.011	83053	82620	16373	63504	2915
Seal23	-39.602	145.549	-75	0.005	83184	82774	16405	63617	3052
Seal23	-39.602	145.552	-76	0.011	82972	82578	16157	63394	3260
Seal23	-39.602	145.555	-76	0.006	82759	82382	15910	63171	3473
Seal23	-39.607	145.547	-75	0.01	83660	83280	16728	64067	3182
Seal23	-39.606	145.55	-76	0.01	83448	83085	16481	63845	3363
Seal23	-39.606	145.553	-76	0.013	83237	82889	16235	63622	3553
Seal23	-39.645	145.453	-75	0.003	92738	92143	25739	73231	8493
Seal23	-39.647	145.448	-75	0	93295	92618	26269	73790	9031
Seal23	-39.647	145.451	-75	0	93081	92487	26022	73567	8846
Seal23	-39.649	145.451	-75	0	93210	92650	26059	73679	9017
Seal25	-38.194	148.025	-53	0.013	184750	33835	354	27343	0
Seal25	-38.194	148.028	-53	0.014	184967	33871	559	27323	250
Seal25	-38.196	148.023	-54	0.01	184409	34016	0	27613	250
Seal25	-38.196	148.025	-54	0.007	184626	34077	250	27592	0
Seal25	-38.196	148.028	-53	0.004	184844	34118	354	27573	250
Seal25	-38.198	148.029	-54	0.014	184720	34366	250	27822	354
Seal25	-38.398	148.311	-70	0.003	194538	63303	901	31656	500
Seal25	-38.4	148.314	-71	0.01	194689	63605	791	31536	354
Seal25	-38.399	148.317	-72	0.012	194924	63666	901	31644	250
Seal25	-38.399	148.32	-72	0.008	195159	63727	1000	31753	354
Seal25	-38.399	148.323	-73	0.006	195395	63789	1031	31864	559
Seal25	-38.401	148.32	-72	0.005	195075	63969	750	31529	250
Seal25	-38.401	148.323	-73	0	195311	64031	791	31641	354
Seal25	-38.408	148.276	-68	0.013	191227	63303	750	29732	0
Seal25	-38.407	148.278	-68	0.012	191462	63363	750	29817	0
Seal25	-38.404	148.321	-73	0.005	194991	64212	500	31305	0
Seal25	-38.41	148.276	-68	0.01	191142	63546	500	29497	0
Seal26	-39.032	146.211	-56	0.007	15766	2693	55611	4008	81811
Seal26	-39.034	146.212	-56	0.001	15544	2795	55568	3758	81609
Seal26	-39.038	146.195	-65	0.009	16088	4272	54047	3913	80531
Seal26	-39.037	146.209	-56	0.024	15444	3132	55279	3536	81260
Seal26	-39.037	146.212	-57	0.009	15324	2915	55526	3509	81407
Seal26	-39.04	146.198	-64	0.017	15742	4138	54252	3579	80472
Seal26	-39.039	146.209	-57	0.023	15225	3260	55238	3288	81058
Seal26	-39.042	146.198	-65	0.014	15532	4250	54211	3354	80269
Seal26	-39.042	146.201	-62	0.011	15397	4031	54458	3250	80415
Seal26	-39.041	146.207	-59	0.025	15135	3606	54951	3092	80708
Seal26	-39.041	146.21	-58	0.018	15008	3400	55198	3041	80856
Seal26	-39.044	146.201	-63	0.009	15186	4161	54418	3021	80212
Seal26	-39.044	146.204	-61	0.015	15052	3953	54665	2926	80359
Seal26	-39.108	146.209	-76	0.016	9915	2915	53224	4670	74459
Seal26	-39.111	146.21	-76	0.012	9779	3052	53184	4912	74265
Seal26	-39.113	146.21	-75	0.007	9647	3202	53144	5154	74071
Seal26	-39.113	146.213	-75	0.003	9434	3010	53391	5099	74230
Seal26	-39.115	146.21	-76	0.009	9520	3363	53106	5397	73878
Seal26	-39.115	146.213	-76	0.01	9304	3182	53353	5344	74038
Seal26	-39.118	146.208	-76	0.009	9618	3717	52816	5701	73526
Seal26	-39.117	146.21	-76	0.009	9397	3536	53063	5640	73686
Seal26	-39.117	146.213	-76	0.01	9179	3363	53309	5590	73845
Seal26	-39.117	146.216	-76	0.01	8962	3182	53555	5551	74006
Seal26	-39.12	146.205	-76	0.014	9728	4070	52527	6010	73175
Seal26	-39.12	146.208	-76	0.003	9503	3889	52773	5942	73334
Seal26	-39.12	146.211	-76	0.009	9280	3717	53019	5884	73493
Seal26	-39.119	146.214	-76	0.013	9059	3536	53266	5836	73653
Seal26	-39.122	146.211	-76	0.015	9169	3889	52978	6129	73301
Seal26	-39.122	146.214	-76	0.01	8944	3717	53224	6083	73462
Seal28	-40.261	145.562	-68	0.007	140345	54374	52822	112309	14714
Seal28	-40.261	145.565	-68	0.013	140209	54619	52693	112156	14468
Seal28	-40.279	145.567	-67	0.002	141889	54233	54420	113750	14259
Seal28	-40.519	145.637	-61	0.002	164128	38711	78357	135036	15890
Seal28	-40.518	145.674	-64	0.013	162934	40362	77686	133730	15104
Seal28	-40.518	145.677	-65	0.013	162828	40473	77621	133616	15052
Seal28	-40.523	145.634	-60	0.001	164687	38217	78909	135595	16449
Seal28	-40.52	145.678	-65	0.013	163054	40249	77863	133838	15297
Seal28	-40.525	145.635	-60	0.004	164911	38074	79147	135814	16677
Seal28	-40.528	145.635	-61	0.004	165135	37932	79386	136034	16906
Seal28	-40.529	145.647	-62	0.007	164919	38407	79332	135780	16767
Seal28	-40.547	145.649	-61	0.014	166719	36580	81250	137547	18658
Seal28	-40.546	145.652	-62	0.005	166611	36685	81180	137430	18583
Seal28	-40.546	145.655	-62	0.012	166503	36792	81111	137315	18510
Seal28	-40.549	145.652	-61	0.005	166836	36459	81421	137652	18822
Seal29	-39.826	146.204	-80	0	75872	54480	32797	46287	10796
Seal29	-39.826	146.207	-80	0	75817	54289	33046	46242	10613
Seal29	-39.829	146.205	-80	0	76116	54641	32811	46533	10630
Seal29	-39.828	146.208	-80	0	76061	54450	33061	46488	10443
Seal29	-39.831	146.205	-80	0	76360	54803	32827	46779	10467
Seal29	-40.037	146.164	-81	0.014	99819	75162	36797	70211	7425
Seal29	-40.039	146.162	-81	0.012	100119	75514	36785	70507	7778
Seal29	-40.039	146.165	-81	0.013	100063	75356	36967	70456	7603
Seal29	-40.041	146.165	-81	0.013	100306	75550	37138	70701	7786
Seal29	-40.044	146.165	-81	0.013	100550	75745	37310	70946	7973
Seal29	-40.052	146.169	-80	0.013	101470	76371	38185	71877	8602
Seal29	-40.052	146.172	-80	0.013	101415	76217	38364	71828	8459
Seal29	-40.054	146.169	-80	0.013	101713	76568	38361	72122	8807
Seal29	-40.054	146.172	-80	0.012	101659	76414	38539	72074	8667
Seal29	-40.057	146.17	-80	0.014	101957	76765	38537	72367	9014
Seal29	-40.056	146.173	-80	0.01	101903	76611	38715	72319	8878
Seal29	-40.177	145.932	-79	0	119403	83938	39138	89913	4809
Seal29	-40.176	145.935	-79	0	119311	84125	39174	89814	4854
Seal29	-40.179	145.93	-79	0	119727	83585	39352	90242	5025
Seal29	-40.179	145.932	-79	0	119635	83772	39386	90142	5056
Seal29	-40.182	145.927	-79	0	120052	83232	39567	90571	5256
Seal29	-40.181	145.93	-79	0	119960	83420	39600	90471	5274
Seal29	-40.184	145.924	-79	0	120377	82879	39785	90900	5500
Seal29	-40.187	145.919	-79	0	120796	82340	39977	91331	5772
Seal29	-40.186	145.922	-79	0	120702	82527	40004	91230	5755
Seal29	-40.189	145.916	-79	0	121121	81987	40200	91660	6047
Seal29	-40.189	145.919	-79	0	121027	82174	40225	91559	6021
Seal29	-40.192	145.908	-79	0	121636	81261	40381	92196	6427
Seal29	-40.191	145.914	-79	0	121447	81634	40424	91991	6330
Seal29	-40.191	145.917	-79	0	121353	81821	40448	91889	6295
Seal29	-40.194	145.908	-79	0	121867	81094	40630	92423	6671
Seal29	-40.194	145.911	-79	0	121773	81281	40651	92321	6619
Seal29	-40.196	145.906	-79	0	122194	80741	40860	92754	6973
Seal29	-40.196	145.908	-79	0	122099	80928	40879	92651	6915
Seal29	-40.199	145.906	-79	0	122425	80575	41110	92982	7215
Seal29	-40.201	145.903	-79	0	122751	80222	41342	93313	7521
Seal29	-40.201	145.906	-79	0	122656	80409	41359	93210	7458
Seal29	-40.203	145.903	-79	0	122982	80056	41591	93540	7420
Seal29	-40.279	145.689	-75	0.01	137391	61601	50993	108624	3783
Seal29	-40.279	145.692	-75	0.004	137271	61768	50913	108491	3536
Seal29	-40.279	145.695	-75	0.011	137151	61937	50834	108359	3288
Seal29	-40.278	145.698	-76	0.013	137032	62105	50756	108227	3041
Seal29	-40.28	145.701	-76	0.014	137133	62091	50917	108308	2850
Seal29	-40.28	145.704	-76	0.004	137015	62262	50841	108177	2610
Seal29	-40.28	145.707	-76	0.006	136897	62433	50767	108047	2372
Seal29	-40.28	145.709	-76	0.01	136780	62604	50693	107917	2136
Seal29	-40.279	145.712	-76	0.012	136662	62776	50621	107787	1904
Seal29	-40.282	145.713	-76	0.013	136883	62595	50861	108001	2016
Seal29	-40.291	145.702	-74	0.002	138235	61181	52109	109375	3400
Seal29	-40.294	145.702	-74	0.002	138456	61001	52347	109588	3553
Seal29	-40.296	145.706	-74	0.004	138560	60994	52513	109673	3536
Seal29	-40.298	145.706	-74	0.003	138781	60815	52752	109888	3717
Seal29	-40.328	145.715	-74	0.014	141659	58707	55978	112655	6562
Seal29	-40.328	145.721	-74	0.006	141432	59070	55849	112407	6427
Seal29	-40.328	145.724	-74	0.014	141320	59252	55785	112284	6374
Seal29	-40.33	145.716	-74	0.014	141881	58535	56219	112872	6408
Seal29	-40.33	145.718	-74	0.006	141768	58717	56154	112748	6500
Seal29	-40.33	145.721	-74	0.01	141656	58899	56090	112624	6600
Seal29	-40.33	145.727	-75	0.005	141431	59265	55965	112379	6576
Seal29	-40.332	145.725	-74	0.013	141767	58912	56269	112719	6486
Seal29	-40.334	145.725	-74	0.013	141990	58742	56512	112937	6265
Seal29	-40.336	145.725	-74	0.014	142214	58573	56754	113155	6047
Seal29	-40.339	145.725	-74	0.014	142438	58405	56996	113374	5831
Seal29	-40.499	146.856	-68	0.005	158168	56286	354	132674	31049
Seal29	-40.501	146.856	-68	0.004	158413	56039	250	132912	30994
Seal29	-40.501	146.859	-68	0.001	158463	56005	0	132987	30750
Seal29	-40.501	146.862	-68	0.004	158514	55972	0	133063	30506
Seal29	-40.5	146.865	-67	0.003	158564	55940	250	133140	30262
Seal29	-40.503	146.853	-69	0.013	158609	55826	500	133075	31185
Seal29	-40.503	146.856	-69	0.004	158658	55791	250	133150	30941
Seal29	-40.503	146.859	-68	0.008	158708	55757	0	133226	30696
Seal29	-40.503	146.862	-68	0.006	158759	55724	250	133301	30452
Seal29	-40.503	146.865	-68	0.009	158809	55692	354	133378	30208
Seal29	-40.505	146.857	-69	0.01	158904	55543	250	133389	30889
Seal29	-40.505	146.86	-68	0.008	158953	55509	0	133464	30644
Seal29	-40.505	146.862	-68	0.009	159003	55476	250	133540	30399
Seal29	-40.505	146.865	-68	0.008	159054	55444	500	133616	30155
Seal29	-40.507	146.863	-68	0.014	159248	55228	250	133778	30349
Seal29	-40.507	146.866	-68	0	159299	55196	500	133854	30104
Seal29	-40.509	146.863	-68	0.011	159493	54980	250	134016	30301
Seal30	-39.48	146.233	-77	0.013	37020	30485	44307	7353	45784
Seal30	-39.485	146.233	-77	0.003	37500	30916	44230	7830	45284
Seal30	-39.489	146.231	-77	0	38050	31474	43896	8382	44795
Seal30	-39.616	146.184	-80	0	52812	42651	36210	23175	31894
Seal30	-39.623	146.182	-80	0	53603	43102	35844	23965	31227
Seal30	-39.627	146.182	-80	0	54079	43250	35757	24435	30743
Seal30	-39.63	146.18	-80	0	54393	43564	35469	24755	30566
Seal30	-39.634	146.177	-80	0	54946	43956	35144	25311	30151
Seal30	-39.639	146.175	-80	0	55499	44352	34816	25866	29741
Seal30	-39.641	146.175	-80	0	55737	44433	34772	26101	29501
Seal30	-39.643	146.173	-80	0	56052	44751	34483	26422	29335
Seal30	-39.646	146.173	-80	0	56289	44834	34442	26656	29097
Seal30	-39.74	146.133	-81	0.013	67439	53118	28321	37837	21578
Seal30	-39.745	146.133	-81	0.013	67912	53353	28242	38303	21216
Seal30	-39.747	146.131	-80	0.01	68230	53692	27951	38626	20863
Seal30	-39.75	146.128	-80	0.014	68548	54031	27661	38950	20509
Seal30	-39.752	146.126	-80	0.01	68866	54370	27372	39275	20156
Seal30	-39.754	146.126	-80	0.012	69102	54490	27332	39507	19977
Seal30	-39.757	146.123	-80	0	69421	54829	27047	39832	19623
Seal30	-39.761	146.124	-80	0.006	69893	55073	26968	40297	19270
Seal30	-39.763	146.124	-80	0.01	70129	55196	26922	40529	19095
Seal30	-39.763	146.127	-80	0.014	70047	54978	27169	40439	19276
Seal30	-39.827	146.106	-80	0	77480	60812	24271	47870	13089
Seal30	-39.829	146.106	-80	0	77716	60953	24282	48104	12971
Seal30	-39.832	146.107	-80	0	77953	61095	24296	48338	12857
Seal30	-39.834	146.11	-80	0	78109	61033	24562	48485	12974
Seal30	-39.836	146.11	-80	0	78346	61177	24582	48720	12870
Seal30	-39.838	146.11	-80	0	78583	61321	24603	48955	12770
Seal30	-39.84	146.111	-80	0	78820	61466	24627	49190	12674
Seal30	-39.842	146.111	-80	0	79057	61612	24654	49425	12582
Seal30	-39.845	146.108	-80	0	79373	61961	24435	49745	12260
Seal30	-39.847	146.109	-80	0	79610	62107	24467	49980	12176
Seal30	-39.899	146.072	-80	0	86035	68411	22289	56452	7894
Seal30	-39.901	146.069	-80	0	86355	68761	22160	56776	7701
Seal30	-39.904	146.069	-80	0	86590	68915	22263	57009	7762
Seal30	-39.906	146.07	-80	0	86825	69070	22368	57241	7830
Seal30	-39.908	146.067	-80	0	87145	69421	22250	57566	7669
Seal30	-39.91	146.067	-80	0	87380	69576	22361	57798	7754
Seal30	-39.913	146.065	-80	0	87700	69927	22251	58123	7616
Seal30	-39.915	146.065	-80	0	87935	70083	22368	58355	7718
Seal30	-39.917	146.062	-80	0	88255	70434	22267	58680	7603
Seal30	-40.08	145.94	-80	0	108789	90962	28923	79398	3536
Seal30	-40.083	145.938	-80	0	109117	91315	29104	79731	3824
Seal30	-40.085	145.935	-80	0	109445	91557	29288	80064	4123
Seal30	-40.087	145.936	-80	0	109675	91481	29532	80290	4191
Seal31	-39.294	146.068	-75	0	26239	26112	35924	8631	50355
Seal31	-39.301	146.055	-75	0	27697	27569	34570	9779	48975
Seal31	-39.307	146.044	-75	0	28812	28685	33497	10753	47951
Seal31	-39.456	145.809	-75	0	55279	55146	9371	35816	23818
Seal31	-39.483	145.746	-75	0	61484	61203	3288	42086	19941
Seal31	-39.528	145.711	-75	0	66982	66845	750	47298	15019
Seal31	-39.53	145.711	-75	0.006	67119	66982	750	47413	14769
Seal31	-39.532	145.711	-75	0.01	67257	67119	791	47530	14519
Seal31	-39.534	145.715	-75	0.01	67189	67049	707	47427	14259
Seal31	-39.537	145.715	-75	0.012	67329	67189	750	47546	14009
Seal31	-39.539	145.715	-75	0.014	67469	67329	750	47666	13759
Seal31	-39.541	145.715	-75	0.014	67610	67436	750	47787	13509
Seal31	-39.543	145.716	-75	0.014	67752	67543	750	47909	13259
Seal31	-39.553	145.731	-75	0.01	67456	66971	250	47464	12023
Seal31	-39.553	145.734	-75	0.011	67254	66748	354	47251	12042
Seal31	-39.555	145.731	-75	0	67604	67084	0	47595	11774
Seal31	-39.555	145.737	-75	0	67201	66639	500	47170	11816
Seal31	-39.555	145.74	-75	0	67001	66417	750	46958	11845
Seal31	-39.557	145.735	-75	0	67551	66976	250	47515	11543
Seal31	-39.56	145.735	-75	0	67700	67091	250	47648	11294
Seal31	-39.559	145.738	-75	0	67500	66870	500	47437	11319
Seal31	-39.591	145.733	-75	0.009	70239	69212	750	49174	7766
Seal31	-39.593	145.733	-76	0.013	70396	69337	750	49253	7517
Seal31	-39.595	145.733	-76	0.01	70554	69462	791	49332	7267
Seal31	-39.598	145.734	-76	0.006	70712	69589	901	49412	7018
Seal31	-39.6	145.737	-76	0.014	70677	69501	750	49258	6792
Seal31	-39.602	145.734	-76	0.009	71029	69843	1000	49576	6519
Seal31	-39.605	145.732	-76	0	71381	70186	1250	49896	6255
Seal31	-39.604	145.737	-76	0.012	70997	69757	750	49425	6295
Seal31	-39.606	145.738	-76	0.009	71157	69887	750	49510	6047
Seal31	-39.608	145.744	-76	0.011	70937	69590	354	49128	5884
Seal31	-39.61	145.75	-76	0.01	70720	69297	0	48749	5772
Seal31	-39.622	145.742	-76	0	72106	70599	791	49906	4366
Seal31	-39.624	145.743	-76	0	72271	70734	901	50001	4123
Seal31	-39.626	145.746	-76	0	72250	70660	750	49865	3953
Seal31	-39.628	145.746	-76	0	72416	70796	750	49963	3717
Seal31	-39.63	145.746	-76	0	72583	70934	750	50061	3482
Seal31	-39.633	145.747	-76	0	72750	71071	750	50160	3250
Seal31	-39.637	145.747	-76	0	73086	71349	901	50361	2795
Seal31	-39.639	145.747	-76	0	73255	71488	1000	50464	2574
Seal31	-39.641	145.751	-76	0.003	73240	71422	750	50340	2500
Seal31	-39.646	145.751	-76	0.011	73581	71705	750	50550	2121
Seal32	-39.465	146.078	-75	0.006	40253	36975	31775	16008	37001
Seal32	-39.726	146.001	-79	0	69474	62211	17678	41003	18828
Seal32	-39.85	145.981	-81	0	83076	70920	13484	54065	4776
Seal32	-39.852	145.982	-81	0	83301	71046	13532	54279	4528
Seal32	-39.857	145.979	-81	0	83860	71516	13400	54837	4008
Seal32	-39.859	145.98	-81	0	84085	71644	13463	55051	3758
Seal32	-39.947	145.967	-81	0	93768	78705	17221	64530	6250
Seal32	-39.949	145.965	-81	0	94099	79055	17257	64868	6562
Seal32	-39.951	145.965	-81	0	94327	79203	17454	65088	6801
Seal32	-39.954	145.965	-81	0	94555	79351	17651	65309	7040
Seal32	-39.956	145.966	-81	0	94783	79500	17850	65531	7280
Seal32	-39.958	145.966	-81	0	95011	79650	18050	65752	7521
Seal32	-39.96	145.963	-81	0	95342	80000	18106	66089	7830
Seal32	-39.963	145.964	-81	0	95570	80150	18310	66311	8070
Seal32	-39.965	145.964	-81	0	95798	80301	18515	66532	8310
Seal32	-39.967	145.964	-81	0	96026	80452	18722	66754	8551
Seal32	-40.081	145.961	-80	0	108354	89847	29649	78893	1904
Seal32	-40.083	145.961	-80	0	108586	90018	29887	79121	2016
Seal32	-40.085	145.964	-80	0	108725	90009	30201	79248	1953
Seal32	-40.087	145.967	-80	0	108865	90000	30516	79377	1953
Seal32	-40.089	145.968	-80	0	109097	90174	30754	79606	2151
Seal32	-40.092	145.968	-80	0	109330	90347	30992	79835	2359
Seal32	-40.094	145.971	-80	0	109472	90341	31307	79966	2462
Seal32	-40.096	145.971	-80	0	109705	90516	31545	80196	2693
Seal32	-40.098	145.972	-80	0	109938	90691	31783	80425	2926
Seal32	-40.467	145.948	-75	0.014	150855	57150	71598	121197	13789
Seal32	-40.656	145.735	-65	0.014	176087	29535	92484	146604	30754
Seal32	-40.659	145.732	-65	0.01	176412	29182	92775	146932	31001
Seal32	-40.658	145.735	-65	0.014	176319	29364	92730	146834	31004
Seal32	-40.689	145.654	-54	0.002	181672	22375	96954	152316	34418
Seal32	-40.688	145.657	-55	0.004	181571	22535	96893	152209	34370
Seal33	-39.251	146.397	-78	0.028	12750	2016	44591	10621	71589
Seal33	-39.261	146.407	-76	0.009	14206	3400	43699	10610	70531
Seal33	-39.273	146.423	-75	0.013	16125	5256	42253	10607	69365
Seal33	-39.279	146.435	-74	0.009	17279	6388	41154	10503	68893
Seal33	-39.283	146.439	-74	0.003	17836	6946	40839	10753	68477
Seal33	-39.289	146.517	-76	0.01	22984	6964	33986	10013	69409
Seal33	-39.295	146.518	-77	0.013	23528	7669	33906	10762	68710
Seal33	-39.294	146.532	-77	0.009	24395	7357	32662	10892	69174
Seal33	-39.297	146.518	-77	0	23712	7906	33871	11011	68477
Seal33	-39.296	146.532	-77	0.006	24573	7603	32635	11138	68943
Seal33	-39.298	146.533	-77	0	24751	7850	32598	11385	68712
Seal33	-39.301	146.533	-77	0	24931	8097	32562	11632	68481
Seal33	-39.304	146.519	-77	0	24271	8620	33769	11761	67779
Seal33	-39.305	146.536	-77	0.006	25466	8559	32249	12166	68116
Seal33	-39.308	146.519	-77	0	24649	9100	33702	12260	67315
Seal33	-39.307	146.537	-77	0.01	25648	8807	32219	12412	67886
Seal33	-39.309	146.537	-77	0.012	25831	9055	32181	12659	67656
Seal33	-39.312	146.537	-77	0.013	26016	9304	32141	12906	67426
Seal33	-39.357	146.5	-35	0.119	27660	14784	35228	13153	61605
Seal33	-39.357	146.503	-40	0.046	27785	14705	34980	13400	61697
Seal33	-39.359	146.5	-35	0.136	27877	15021	35200	13193	61372
Seal33	-39.361	146.503	-39	0.145	28218	15182	34926	13484	61234
Seal33	-39.361	146.506	-51	0.086	28343	15110	34677	13730	61328
Seal33	-39.363	146.506	-58	0.133	28559	15350	34650	13777	61097
Seal33	-39.363	146.509	-64	0.158	28685	15283	34403	14022	61192
Seal33	-39.365	146.51	-68	0.132	28901	15524	34366	14074	60962
Seal33	-39.376	146.543	-75	0.003	31620	13750	31441	17103	60718
Seal33	-39.384	146.665	-74	0.01	39778	9220	20756	25181	64289
Seal33	-39.384	146.668	-73	0.01	39953	9277	20509	25303	64433
Seal33	-39.384	146.67	-73	0.014	40129	9341	20262	25428	64577
Seal33	-39.383	146.676	-73	0	40482	9487	19769	25682	64866
Seal33	-39.383	146.682	-73	0	40839	9657	19276	25943	65159
Seal33	-39.383	146.685	-73	0.003	41018	9750	19030	26077	65306
Seal33	-39.382	146.69	-73	0.01	41379	9953	18537	26349	65602
Seal33	-39.387	146.656	-75	0.003	39441	8839	21461	25046	63657
Seal33	-39.387	146.659	-75	0.008	39612	8878	21213	25162	63799
Seal33	-39.376	146.802	-67	0	49057	16510	8839	25828	58880
Seal33	-39.378	146.805	-67	0	49407	16593	8559	26097	58873
Seal33	-39.378	146.808	-67	0	49609	16808	8310	26120	58694
Seal33	-39.377	146.811	-67	0.003	49812	17024	8062	26145	58516
Seal33	-39.379	146.814	-67	0.012	50161	17119	7786	26421	58513
Seal33	-39.379	146.82	-67	0.003	50568	17559	7289	26482	58160
Seal33	-39.379	146.823	-66	0.01	50772	17780	7040	26517	57984
Seal33	-39.378	146.825	-66	0.011	50977	18002	6792	26553	57808
Seal33	-39.38	146.829	-66	0	51325	18113	6519	26839	57813
Seal33	-39.397	146.845	-65	0.013	53505	18500	5006	29026	58423
Seal33	-39.397	146.848	-65	0.013	53708	18737	4757	29074	58256
Seal33	-39.399	146.851	-65	0	54057	18896	4500	29369	58278
Seal34	-39.329	146.375	-75	0.007	20016	10607	46209	3363	62708
Seal34	-39.445	146.407	-76	0.009	33340	20436	42957	11705	50171
Seal34	-39.449	146.408	-76	0.013	33835	20313	42887	12176	49690
Seal34	-39.453	146.408	-76	0.006	34330	20202	42823	12649	49210
Seal34	-39.46	146.412	-77	0.01	35108	19812	42489	13440	48562
Seal34	-39.467	146.413	-77	0.002	35850	19693	42392	14153	47844
Seal34	-39.473	146.414	-76	0.014	36593	19602	42292	14870	47128
Seal34	-39.597	146.427	-78	0.003	50474	22947	40695	25468	33913
Seal34	-39.602	146.427	-78	0	50972	23196	40624	25896	33456
Seal34	-39.699	146.414	-78	0.004	61551	31644	41401	34785	22854
Seal34	-39.701	146.414	-78	0.006	61801	31822	41367	35022	22639
Seal34	-39.796	146.435	-80	0.01	72573	39806	39212	45542	15054
Seal34	-39.877	146.454	-80	0	81848	47520	37243	54698	13010
Seal34	-39.879	146.449	-80	0	82075	47964	37713	54829	12523
Seal34	-39.879	146.451	-80	0	82086	47854	37464	54885	12772
Seal34	-39.879	146.454	-80	0	82098	47745	37216	54941	13022
Seal34	-39.881	146.452	-80	0	82336	48079	37438	55128	12789
Seal34	-39.927	146.469	-80	0	87629	52462	35754	60470	15104
Seal34	-39.929	146.47	-80	0	87879	52693	35716	60714	15209
Seal34	-39.931	146.47	-80	0	88128	52925	35677	60958	15318
Seal34	-39.934	146.47	-80	0	88378	53156	35639	61202	15429
Seal34	-39.936	146.47	-80	0	88627	53388	35603	61446	15544
Seal34	-39.936	146.473	-80	0	88641	53295	35355	61500	15766
Seal34	-39.955	146.511	-79	0.014	91351	54631	32067	64641	19598
Seal34	-39.959	146.511	-79	0.005	91849	55107	32001	65125	19851
Seal34	-39.961	146.514	-79	0.014	92120	55270	31722	65430	20194
Seal34	-39.964	146.515	-79	0.009	92369	55509	31688	65672	20326
Seal34	-39.966	146.515	-79	0.004	92618	55748	31648	65914	20459
Seal34	-39.968	146.515	-80	0.006	92867	55987	31609	66156	20594
Seal34	-39.97	146.518	-80	0.005	93139	56153	31325	66461	20940
Seal34	-39.972	146.519	-80	0.013	93388	56392	31290	66703	21079
Seal34	-39.974	146.519	-80	0.011	93637	56632	31257	66945	21219
Seal34	-39.976	146.522	-80	0.008	93909	56800	30978	67250	21567
Seal34	-40.058	146.536	-80	0.014	103143	65667	29522	76284	19687
Seal34	-40.06	146.539	-80	0	103415	65850	29241	76585	19334
Seal34	-40.062	146.542	-80	0	103686	66035	28962	76887	18982
Seal34	-40.064	146.542	-80	0	103935	66278	28933	77130	18792
Seal34	-40.066	146.542	-80	0	104184	66522	28893	77373	18603
Seal34	-40.068	146.546	-80	0.006	104456	66708	28606	77674	18250
Seal34	-40.07	146.546	-80	0.012	104705	66952	28568	77917	18062
Seal34	-40.072	146.549	-81	0.004	104977	67140	28284	78219	17710
Seal34	-40.075	146.549	-81	0.013	105226	67384	28250	78462	17523
Seal34	-40.077	146.55	-81	0.009	105475	67628	28218	78705	17339
Seal34	-40.079	146.553	-81	0	105748	67818	27940	79007	16985
Seal34	-40.081	146.553	-81	0	105997	68063	27912	79250	16802
Seal34	-40.094	146.529	-80	0.013	107049	69790	29985	79971	17609
Seal34	-40.094	146.532	-80	0.013	107068	69730	29737	80023	17414
Seal34	-40.097	146.526	-79	0.013	107280	70093	30204	80164	17651
Seal34	-40.096	146.529	-80	0.013	107299	70033	29955	80215	17454
Seal34	-40.098	146.535	-80	0	107586	70158	29428	80564	16906
Seal34	-40.106	146.521	-79	0.01	108243	71185	30547	81045	17473
Seal34	-40.108	146.525	-79	0.013	108510	71366	30266	81339	17126
Seal34	-40.107	146.53	-80	0.014	108545	71247	29770	81439	16713
Seal34	-40.104	146.568	-81	0	108833	70554	26553	82159	14160
Seal34	-40.104	146.571	-81	0	108859	70506	26306	82220	13975
Seal34	-40.106	146.571	-81	0	109108	70752	26269	82462	13807
Seal34	-40.111	146.545	-81	0.014	109143	71452	28466	82190	15403
Seal34	-40.108	146.574	-81	0	109383	70951	25987	82766	13454
Seal34	-40.114	146.537	-80	0.013	109331	71861	29182	82276	15878
Seal34	-40.113	146.54	-80	0.013	109351	71805	28933	82328	15670
Seal34	-40.113	146.543	-81	0.013	109371	71750	28685	82380	15464
Seal34	-40.111	146.574	-81	0	109632	71197	25954	83008	13288
Seal34	-40.11	146.577	-81	0	109659	71152	25706	83069	13101
Seal34	-40.116	146.54	-80	0.013	109600	72049	28906	82572	15532
Seal34	-40.115	146.543	-81	0.013	109620	71994	28658	82625	15324
Seal34	-40.113	146.578	-81	0	109907	71398	25676	83312	12935
Seal35	-39.21	146.205	-76	0.011	11074	10957	49856	10636	65058
Seal35	-39.214	146.202	-76	0.006	11535	11413	49529	10078	64526
Seal35	-39.351	146.197	-75	0.006	24096	20732	45047	4981	53067
Seal35	-39.356	146.197	-75	0.006	24528	21013	44967	5154	52779
Seal35	-39.358	146.194	-75	0.006	24870	21362	44677	5483	52431
Seal35	-39.362	146.195	-76	0.011	25303	21652	44593	5706	52146
Seal35	-39.365	146.192	-77	0.013	25644	22001	44307	6047	51799
Seal35	-39.367	146.19	-77	0.001	25986	22351	44021	6388	51451
Seal35	-39.367	146.193	-77	0.014	25861	22150	44268	6175	51658
Seal35	-39.43	146.16	-77	0.014	33461	29182	39706	8035	45118
Seal35	-39.43	146.163	-77	0.003	33340	29000	39953	7786	45336
Seal35	-39.432	146.161	-77	0.013	33680	29353	39668	8062	44995
Seal35	-39.432	146.163	-77	0	33560	29173	39914	7814	45213
Seal35	-39.459	146.129	-76	0	37558	33423	36250	11622	41044
Seal35	-39.608	146.079	-79	0.003	54679	49554	27619	26249	30398
Seal35	-39.703	146.099	-79	0.012	64116	53443	26592	34780	23667
Seal35	-39.705	146.097	-79	0.012	64442	53770	26306	35118	23324
Seal35	-39.707	146.097	-79	0.004	64673	53869	26269	35339	23110
Seal35	-39.709	146.097	-80	0.011	64904	53968	26231	35560	22897
Seal35	-39.712	146.097	-80	0.011	65135	54068	26184	35781	22684
Seal35	-39.714	146.095	-80	0.006	65462	54397	25894	36119	22340
Seal35	-39.781	146.039	-80	0.009	74071	62390	19320	44901	13530
Seal35	-39.783	146.04	-80	0.012	74299	62505	19276	45118	13309
Seal35	-39.785	146.04	-80	0.006	74527	62620	19235	45336	13089
Seal35	-39.785	146.043	-80	0.012	74425	62398	19482	45213	13210
Seal35	-39.787	146.043	-80	0.013	74653	62515	19445	45432	12993
Seal35	-39.787	146.046	-80	0.01	74552	62294	19693	45311	13120
Seal35	-39.789	146.046	-80	0.012	74781	62412	19660	45531	12906
Seal35	-39.806	146.06	-80	0	76232	62516	20506	46846	11877
Seal35	-39.805	146.069	-80	0.014	75949	61869	21256	46519	12379
Seal35	-39.807	146.072	-81	0.01	76089	61782	21501	46638	12374
Seal35	-39.809	146.075	-81	0.012	76230	61697	21750	46760	12379
Seal35	-39.809	146.078	-81	0	76140	61484	22000	46656	12562
Seal35	-39.813	146.084	-81	0	76428	61321	22500	46910	12612
Seal35	-39.877	146.124	-80	0.011	82638	63447	26137	52974	12510
Seal35	-39.879	146.124	-80	0.012	82877	63605	26202	53212	12503
Seal35	-39.881	146.13	-81	0.013	82972	63378	26751	53303	12971
Seal35	-39.889	146.143	-81	0	83653	63264	27993	53984	11630
Seal35	-39.891	146.143	-81	0	83894	63428	28068	54225	11524
Seal35	-39.894	146.14	-81	0	84202	63781	27907	54533	11654
Seal35	-39.896	146.141	-81	0	84443	63946	27987	54773	11560
Seal36	-38.599	148.1	-74	0	168336	74166	0	11503	354
Seal36	-38.594	148.148	-75	0	172430	76487	750	9192	354
Seal36	-38.594	148.151	-75	0	172671	76623	791	9100	559
Seal36	-38.594	148.154	-75	0	172912	76760	901	9014	791
Seal36	-38.594	148.157	-75	0	173153	76897	1000	8934	1031
Seal36	-38.593	148.159	-75	0	173394	77035	1000	8860	1118
Seal36	-38.593	148.162	-75	0	173636	77173	1000	8793	901
Seal36	-38.602	148.086	-74	0.003	167065	73650	791	12209	1118
Seal36	-38.602	148.092	-74	0	167547	73936	559	11845	707
Seal36	-38.597	148.146	-75	0	172123	76563	500	9062	0
Seal36	-38.597	148.148	-75	0	172364	76698	500	8962	250
Seal36	-38.605	148.081	-74	0.009	166516	73526	1250	12420	1677
Seal36	-38.608	148.076	-74	0.011	165967	73403	1677	12652	2236
Seal36	-38.611	148.067	-75	0.005	165177	73129	2136	13108	2264
Seal36	-38.68	147.894	-71	0.01	148157	67796	14534	26792	8097
Seal36	-38.682	147.889	-71	0.013	147609	67669	14983	27279	8559
Seal36	-38.685	147.88	-71	0.01	146820	67389	15542	28018	9055
Seal36	-38.689	147.869	-71	0.011	145790	66964	16212	28182	9464
Seal36	-38.688	147.875	-71	0.003	146272	67273	15988	28510	9371
Seal36	-38.719	147.647	-63	0.006	126458	55537	25905	14444	9852
Seal36	-38.719	147.65	-63	0.003	126697	55698	25812	14545	9708
Seal36	-38.718	147.653	-63	0	126936	55860	25721	14650	9569
Seal36	-38.718	147.656	-63	0.013	127176	56022	25632	14759	9434
Seal36	-38.718	147.659	-63	0.013	127415	56184	25545	14870	9304
Seal36	-38.718	147.661	-64	0.013	127654	56341	25461	14985	9179
Seal36	-38.717	147.664	-64	0.004	127894	56499	25378	15104	9059
Seal36	-38.92	147.095	-57	0	73147	33983	9569	12230	13940
Seal36	-38.923	147.09	-57	0.006	72599	33565	9169	11689	14235
Seal36	-38.925	147.082	-57	0.011	71809	33064	8489	10966	14765
Seal36	-38.928	147.076	-57	0.009	71261	32658	8070	10431	15094
Seal36	-38.933	147.068	-58	0.004	70406	31939	7521	9546	15560
Seal36	-38.936	147.057	-56	0.001	69376	31394	6643	8678	16388
Seal36	-38.942	147.047	-55	0.018	68281	30632	5852	7653	17156
Seal36	-38.945	147.035	-55	0.009	67250	30135	4981	6865	18031
Seal36	-38.953	147.022	-55	0.004	65851	29125	4031	5590	19039

## Sheet: data structure
animal_id: individual ID for seal
lat: latitude location for forage dive (in WGS 1984)
lon: longitude location for forage dive (in WGS 1984)
bath: depth at forage dive locality (in m)
comp: sea floor complexity at forage dive locality (a measure of localised sea floor roughness)
dist_col: Euclidean distance (in m) to Kanowna Island for forage dive locality
dist_cst: Euclidean distance (in m) to nearest coastline for forage dive locality
dist_pipe: Euclidean distance (in m) to nearest sea floor pipe/cable for forage dive locality
dist_ship: Euclidean distance (in m) to nearest shipwreck for forage dive locality
dist_wells: Euclidean distance (in m) to nearest oil/gas well for forage dive locality
